# Supplementary material for: [μ-Bis(diphenyl­arsan­yl)methane-1:2κ2 As:As’]nona­carbonyl-1κ3 C,2κ3 C,3κ3 C-[tris­(biphenyl-4-yl)arsane-3κAs]-triangulo-triruthenium(0)
Source: Acta Crystallogr Sect E Struct Rep Online. 2011 Jan 15;67(Pt 2):m214–5. doi: 10.1107/S1600536811000237 (PMC3051569; doi:10.1107/S1600536811000237)
Supplement: Supplementary file 2 [file e-67-0m214-Isup2.hkl]

# 
# h,k,l, Fc-squared, Fo-squared, sigma(Fo-squared) and status flag 
# 
data_I
_shelx_title ' iak74m in P-1 (100K)' 
_shelx_refln_list_code          4 
_shelx_F_calc_maximum      359.99 
_exptl_crystal_F_000      1544.00 
_reflns_d_resolution_high  0.7108 
 
loop_ 
 _symmetry_equiv_pos_as_xyz 
 'x, y, z' 
 '-x, -y, -z' 
 
_cell_length_a    10.9059 
_cell_length_b    12.7056 
_cell_length_c    22.4673 
_cell_angle_alpha  81.249 
_cell_angle_beta   82.529 
_cell_angle_gamma  79.301 
 
_shelx_F_squared_multiplier     1.000 
 
loop_ 
 _refln_index_h 
 _refln_index_k 
 _refln_index_l 
 _refln_F_squared_calc 
 _refln_F_squared_meas 
 _refln_F_squared_sigma 
 _refln_observed_status 
   1   0   0    33448.75    39346.58   1728.07 o 
   2   0   0      160.74      162.10      8.11 o 
   3   0   0     1027.46     1223.62     22.90 o 
   4   0   0     2045.94     2317.26     55.42 o 
   5   0   0     4986.36     5247.70    110.13 o 
   6   0   0     2178.10     2312.83     77.10 o 
   7   0   0     1554.13     1520.76     43.84 o 
   8   0   0      231.41      195.15     15.89 o 
   9   0   0     1165.79     1080.13     41.39 o 
  10   0   0       69.25       27.84     25.75 o 
  11   0   0      167.36      193.58     34.01 o 
  12   0   0      551.97      454.59    107.80 o 
  13   0   0        3.69      -86.62     43.31 o 
  14   0   0      582.94      382.79     65.46 o 
 -14   1   0       33.32      -43.92     54.84 o 
 -13   1   0      879.76      746.96     78.37 o 
 -12   1   0       10.69      -68.17     35.79 o 
 -11   1   0     1321.93     1312.44     76.93 o 
 -10   1   0    10645.83    10494.47    249.99 o 
  -9   1   0     2680.03     2502.95     70.17 o 
  -8   1   0      111.49      111.32     10.82 o 
  -7   1   0     7003.96     6984.33     95.96 o 
  -6   1   0     4316.45     4625.34     76.64 o 
  -5   1   0     2331.32     2448.60     39.45 o 
  -4   1   0     5688.82     6337.66    124.45 o 
  -3   1   0      247.78      300.26     13.28 o 
  -2   1   0    20311.50    23438.84    390.30 o 
  -1   1   0       53.57       71.78      4.82 o 
   0   1   0    65097.47    75931.25   1568.42 o 
   1   1   0    76682.57    96318.47   3391.46 o 
   2   1   0     1050.34     1498.80     79.15 o 
   3   1   0     3014.04     3386.01    168.72 o 
   4   1   0     4454.42     5064.24    245.15 o 
   6   1   0    16266.48    16741.13    767.09 o 
   7   1   0     2408.18     2626.21    161.27 o 
   8   1   0      299.92      196.94     56.11 o 
   9   1   0     3048.54     3024.10    190.72 o 
  10   1   0     4509.09     4953.73    280.21 o 
  11   1   0     1451.99     1346.70    137.49 o 
  12   1   0     2136.73     2538.43    198.51 o 
  13   1   0     2815.87     2982.66    144.90 o 
  14   1   0        9.27        0.97     42.20 o 
  15   1   0     1111.58     1279.24     98.63 o 
 -14   2   0     1187.02     1377.65    119.53 o 
 -13   2   0       11.61      -10.51     55.24 o 
 -12   2   0       27.96        5.04     39.77 o 
 -11   2   0      689.44      635.82     72.17 o 
 -10   2   0     3262.47     3457.38    100.23 o 
  -9   2   0    16538.92    16672.32    287.00 o 
  -8   2   0     1210.62     1100.82     73.51 o 
  -7   2   0       77.36       28.36     11.06 o 
  -6   2   0     3656.45     3646.42     63.82 o 
  -5   2   0     1683.67     1664.13     37.36 o 
  -4   2   0        4.06      -12.47      6.23 o 
  -3   2   0     2382.34     2894.27     54.41 o 
  -2   2   0     1011.56     1248.03     26.76 o 
  -1   2   0     2493.21     3083.50     70.03 o 
   0   2   0      341.72      449.26     11.62 o 
   1   2   0    29880.05    34743.56    612.75 o 
   2   2   0     1845.99     2371.82     56.70 o 
   3   2   0    25759.98    28060.54    606.46 o 
   4   2   0     5992.05     6040.04    286.98 o 
   5   2   0     7134.51     4470.97    223.04 o 
   6   2   0    34646.86    36154.90   1614.37 o 
   7   2   0    19796.43    19598.65    896.00 o 
   8   2   0      501.15      563.34     75.29 o 
   9   2   0      208.83      224.83     62.41 o 
  10   2   0     2836.13     3216.56    205.81 o 
  11   2   0     2667.79     2802.34    198.34 o 
  12   2   0     2046.09     2121.89    181.70 o 
 -14   3   0      720.33      735.09     92.57 o 
 -13   3   0     1202.67     1356.72    121.99 o 
 -12   3   0      124.71       88.91     51.62 o 
 -11   3   0      837.82      808.32     37.06 o 
 -10   3   0      503.25      491.18     30.43 o 
  -9   3   0     5537.16     5545.26    107.20 o 
  -8   3   0     5789.49     6026.24    130.62 o 
  -6   3   0       97.57       60.28     21.26 o 
  -5   3   0     1376.94     1235.77     33.55 o 
  -4   3   0    25470.18    25908.79    394.72 o 
  -3   3   0    34231.44    37641.64    668.40 o 
  -2   3   0    21949.36    25749.37    467.41 o 
  -1   3   0     6008.40     6694.37    103.59 o 
   0   3   0     8015.97     9516.46    155.97 o 
   1   3   0      245.12      222.42      8.73 o 
   2   3   0       54.66       43.83      6.33 o 
   3   3   0      278.00      338.07     13.60 o 
   4   3   0    32419.83    34805.60    866.41 o 
   5   3   0     6763.59     6905.05    330.09 o 
   6   3   0    10476.47    10757.77    503.00 o 
   7   3   0    21473.77    21349.75    970.72 o 
   8   3   0     9272.55     9149.34    444.58 o 
   9   3   0        1.01      -24.79     45.66 o 
  10   3   0      668.01      618.25     91.02 o 
  11   3   0     1071.72     1134.87    123.10 o 
  12   3   0      740.33      681.88    108.87 o 
 -14   4   0      236.46      271.32     83.40 o 
 -13   4   0      235.73      188.05     71.17 o 
 -12   4   0      206.97      208.08     34.37 o 
 -11   4   0      214.97      188.91     29.91 o 
 -10   4   0      382.66      310.25     25.73 o 
  -9   4   0      759.43      858.32     39.54 o 
  -8   4   0    10465.11    10241.83    210.43 o 
  -7   4   0      142.36       90.61     36.48 o 
  -6   4   0     8369.65     8794.44    438.24 o 
  -5   4   0      506.33      471.88     19.90 o 
  -4   4   0    18953.40    19170.23    296.90 o 
  -3   4   0    56772.71    61322.52    985.08 o 
  -2   4   0    41847.97    47547.59    843.12 o 
  -1   4   0     8466.42     9113.17    132.36 o 
   0   4   0     3159.31     3821.70     72.38 o 
   1   4   0    11806.05    13141.97    197.59 o 
   2   4   0     8344.23     9016.34    225.18 o 
   3   4   0     3992.82     4089.72    102.01 o 
   4   4   0    14371.56    15296.58    216.54 o 
   5   4   0     1523.32     1439.93     29.28 o 
   6   4   0     4239.28     4182.11    124.50 o 
   7   4   0        0.39      -43.08     33.89 o 
   8   4   0     1065.14      913.25     92.43 o 
   9   4   0     2508.41     2413.30    161.11 o 
  10   4   0     3244.30     3303.69    205.75 o 
  11   4   0      204.65      252.77     75.80 o 
  12   4   0       26.06       54.25     70.05 o 
 -13   5   0      478.16      560.44     63.53 o 
 -12   5   0       95.22        1.34     36.72 o 
 -11   5   0      182.61      139.64     27.65 o 
 -10   5   0      200.26      173.73     31.00 o 
  -9   5   0       19.00       -7.89     24.30 o 
  -8   5   0     3516.18     3415.27     87.32 o 
  -7   5   0     3785.50     3695.98     93.05 o 
  -6   5   0      990.47      877.89     38.92 o 
  -5   5   0     4129.64     4255.10     97.75 o 
  -4   5   0      603.76      654.65     25.64 o 
  -3   5   0     7847.81     7871.25    118.77 o 
  -2   5   0    22225.16    23567.11    358.13 o 
  -1   5   0     1815.62     2272.33     38.33 o 
   0   5   0      710.20      710.65     21.23 o 
   1   5   0     2739.37     2807.05     54.02 o 
   2   5   0    24875.14    25338.47    502.68 o 
   3   5   0    12385.19    13220.59    362.85 o 
   4   5   0     6982.03     7792.99    146.29 o 
   5   5   0     4620.63     4692.50     74.20 o 
   6   5   0     6946.43     7420.90    117.10 o 
   7   5   0    26901.40    26530.54    579.30 o 
   8   5   0     4522.43     4912.09    260.34 o 
   9   5   0     6045.01     6095.74    316.58 o 
  10   5   0    10135.39    10919.75    530.99 o 
  11   5   0      391.46      346.85     80.73 o 
  12   5   0      686.83      884.13    115.92 o 
 -13   6   0      659.01      555.92     47.71 o 
 -12   6   0      541.34      338.49     69.75 o 
 -11   6   0       92.00        2.56     50.11 o 
 -10   6   0       66.54       -7.00     31.03 o 
  -9   6   0     3098.76     2801.26     82.75 o 
  -8   6   0      953.30      880.20     45.74 o 
  -7   6   0     1010.04      952.93     47.65 o 
  -6   6   0      507.31      429.80     32.01 o 
  -5   6   0     2352.60     2285.19     67.89 o 
  -4   6   0      473.89      429.27     19.95 o 
  -3   6   0     2003.34     2171.59     43.31 o 
  -2   6   0     2809.00     2833.82     53.87 o 
  -1   6   0       24.03        8.60      9.27 o 
   0   6   0     3701.57     3462.65     57.58 o 
   1   6   0     5100.74     5099.45     92.36 o 
   2   6   0    10068.36     9932.88    156.01 o 
   3   6   0    35145.34    35892.18    793.05 o 
   4   6   0     7578.26     7584.13    165.63 o 
   5   6   0     7910.78     8371.66    140.83 o 
   6   6   0        6.98      -12.79      6.39 o 
   7   6   0    16089.49    16344.50    303.72 o 
   8   6   0     5894.09     5954.05    147.44 o 
   9   6   0     4648.37     4675.79    254.57 o 
  10   6   0     7419.45     7452.26    380.37 o 
  11   6   0     3492.90     3654.99    225.86 o 
  12   6   0     2402.36     2595.26    189.96 o 
 -12   7   0      156.25      181.00     56.34 o 
 -11   7   0      103.54       12.77     35.13 o 
 -10   7   0      135.84       71.60     31.92 o 
  -9   7   0      680.83      590.59     39.51 o 
  -8   7   0     3679.32     3596.50     87.54 o 
  -7   7   0     2739.50     2624.85     70.04 o 
  -6   7   0      907.47      877.04     40.56 o 
  -5   7   0    14992.93    14769.69    266.28 o 
  -4   7   0     4771.75     4846.71     98.37 o 
  -3   7   0     7314.26     7250.54    113.68 o 
  -2   7   0      737.37      642.65     22.35 o 
  -1   7   0      376.77      263.12     15.82 o 
   0   7   0     3599.09     3511.08     56.41 o 
   1   7   0    20473.64    21804.93    329.28 o 
   2   7   0      769.26      660.11     20.09 o 
   3   7   0     9472.03     9655.50    165.06 o 
   4   7   0     4873.49     4683.58     86.14 o 
   5   7   0     2227.80     2153.58     75.89 o 
   6   7   0     3846.83     3490.81     85.39 o 
   7   7   0      291.25      253.17     15.13 o 
   8   7   0    10565.86    10352.81    223.87 o 
   9   7   0     4945.43     4691.93    197.05 o 
  10   7   0       76.27       40.15     28.95 o 
 -12   8   0       78.33       19.43     50.60 o 
 -11   8   0     1366.90     1309.73     75.53 o 
 -10   8   0       15.91      -47.12     31.24 o 
  -9   8   0       11.14       15.66     30.15 o 
  -8   8   0     3109.45     2959.84    118.91 o 
  -7   8   0     2554.66     2592.81     71.31 o 
  -6   8   0     5145.38     5250.32    142.79 o 
  -5   8   0     3037.36     2690.24     84.50 o 
  -4   8   0    11881.39    12014.08    223.59 o 
  -3   8   0      257.84      230.03     28.47 o 
  -2   8   0     4678.33     4747.49     75.56 o 
  -1   8   0       11.61       11.31     12.35 o 
   0   8   0       44.12      -17.87     12.20 o 
   1   8   0     7605.10     7371.66    121.23 o 
   2   8   0      425.29      503.78     21.69 o 
   3   8   0    10363.63    10809.55    208.08 o 
   4   8   0     2919.99     2907.29     78.70 o 
   5   8   0        3.13       -8.41      7.77 o 
   6   8   0     6764.75     3307.85    149.09 o 
   7   8   0     2295.63     2304.12     54.61 o 
   8   8   0     4048.99     4204.88    101.21 o 
   9   8   0     3315.00     2933.65     76.07 o 
  10   8   0      224.34      253.60     42.95 o 
  11   8   0        1.54       -1.86     33.80 o 
  12   8   0      153.64      148.59     40.25 o 
  13   8   0     3815.42     4444.62    193.48 o 
 -11   9   0      534.79      458.66     49.18 o 
 -10   9   0     2865.73     3084.79     89.35 o 
  -9   9   0      296.40      285.97     39.35 o 
  -8   9   0      186.01      222.95     36.01 o 
  -7   9   0       16.24       20.79     27.98 o 
  -6   9   0      968.17      912.27     45.08 o 
  -5   9   0     2234.89     1994.10     62.97 o 
  -4   9   0      711.54      598.83     41.16 o 
  -3   9   0       37.08       35.17     20.95 o 
  -2   9   0     6129.61     5995.21    100.24 o 
  -1   9   0    12162.89    12201.38    172.23 o 
   0   9   0     2415.63     2444.89     50.54 o 
   1   9   0     2015.08     2027.19     47.36 o 
   2   9   0     1459.77     1477.01     42.70 o 
   3   9   0     5047.95     5001.21    124.97 o 
   4   9   0    24917.85    24585.40    528.34 o 
   5   9   0     7284.53     6974.80    163.92 o 
   6   9   0     9051.24     8987.08    203.83 o 
   7   9   0     8863.93     9065.06    204.79 o 
   8   9   0     1945.17     1913.08     59.71 o 
   9   9   0      246.91      201.14     33.20 o 
  10   9   0       41.57      -45.00     25.59 o 
  11   9   0      332.24      374.20     52.34 o 
  12   9   0      989.70     1096.88     88.37 o 
  13   9   0      205.95      203.28     50.84 o 
  14   9   0     1613.19     1855.81    112.61 o 
 -10  10   0     1577.54     1715.02     70.98 o 
  -9  10   0     1004.91      901.21     54.35 o 
  -8  10   0        1.99      -53.12     35.32 o 
  -7  10   0     1384.51     1430.30     60.09 o 
  -6  10   0     1859.00     1854.84     64.08 o 
  -5  10   0      106.96       83.06     27.96 o 
  -4  10   0       18.48      -16.47     23.80 o 
  -3  10   0       12.91      -19.97     23.05 o 
  -2  10   0      102.29       87.88     21.78 o 
  -1  10   0     8343.38     8526.09    135.33 o 
   0  10   0    13731.16    13942.51    226.11 o 
   1  10   0     6359.41     5802.72    121.89 o 
   2  10   0     8976.32     9002.28    165.65 o 
   3  10   0     3394.12     3160.52     78.07 o 
   4  10   0    14961.17    14583.95    324.48 o 
   5  10   0    15164.90    14951.59    331.88 o 
   6  10   0     1122.27     1010.95     49.26 o 
   7  10   0     2832.08     2691.23     78.97 o 
   8  10   0      139.88       53.89     27.83 o 
   9  10   0       84.46       50.90     23.49 o 
  10  10   0      998.23      998.28     55.28 o 
  11  10   0     1091.29     1151.66     97.67 o 
  12  10   0      105.22      155.12     53.76 o 
  13  10   0       29.78       33.78     50.91 o 
 -10  11   0      261.56      209.71     54.28 o 
  -9  11   0       48.79       40.28     40.12 o 
  -8  11   0      209.46      210.02     41.96 o 
  -7  11   0      214.51      193.94     38.97 o 
  -6  11   0     1377.47     1343.11     58.57 o 
  -5  11   0      818.34      797.26     45.92 o 
  -4  11   0      147.11      111.73     29.89 o 
  -3  11   0        5.99      -34.33     30.42 o 
  -2  11   0      339.59      294.04     51.11 o 
  -1  11   0      260.00      230.60     28.27 o 
   0  11   0     2959.57     2886.40     71.72 o 
   1  11   0      943.20      840.90     36.98 o 
   2  11   0        3.14      -17.67     19.44 o 
   3  11   0     4733.29     4562.04    105.84 o 
   4  11   0        6.67      -11.84     36.03 o 
   5  11   0    13405.37    13044.67    295.24 o 
   6  11   0     1505.61     1371.41     60.90 o 
   7  11   0      214.00      210.92     31.55 o 
   8  11   0      508.32      465.14     62.41 o 
   9  11   0     1320.30     1195.69     54.01 o 
  10  11   0     3723.73     3988.87    162.86 o 
  11  11   0     5113.36     5383.40    208.69 o 
  12  11   0     2685.85     3009.98    167.48 o 
  13  11   0      752.55      613.89     78.75 o 
  -9  12   0        6.58       11.84     43.95 o 
  -8  12   0      242.97      234.25     45.64 o 
  -7  12   0     2325.44     2258.95     80.41 o 
  -6  12   0      272.37      132.21     60.79 o 
  -5  12   0     1701.09     1828.05     76.28 o 
  -4  12   0      109.15       88.66     36.56 o 
  -3  12   0      447.42      414.09     46.69 o 
  -2  12   0      100.71      169.62     47.46 o 
  -1  12   0      366.58      255.48     55.48 o 
   0  12   0      963.51      861.59     45.13 o 
   1  12   0        3.86        1.06     22.21 o 
   2  12   0     4114.55     3989.81     88.78 o 
   3  12   0      171.72      162.84     25.96 o 
   4  12   0       33.14       23.36     31.16 o 
   5  12   0     5293.07     5182.56    138.15 o 
   6  12   0     4101.75     3803.74    111.04 o 
   7  12   0       15.30      -44.84     30.60 o 
   8  12   0      731.60      729.80     46.37 o 
   9  12   0      173.01      125.59     32.87 o 
  10  12   0     3529.79     3922.26    103.23 o 
  11  12   0     4736.36     5129.17    161.82 o 
  12  12   0     3895.08     4014.41    207.18 o 
  -8  13   0      212.44      144.16     52.00 o 
  -7  13   0      278.30      166.37     63.57 o 
  -6  13   0      538.73      517.50     56.73 o 
  -5  13   0      101.89       -9.03     46.86 o 
  -4  13   0     1963.21     2199.16     96.66 o 
  -3  13   0       21.69       11.66     49.64 o 
  -2  13   0      107.89      111.80     49.99 o 
  -1  13   0        4.16     -121.45     62.64 o 
   0  13   0     3047.14     3048.22    122.71 o 
   1  13   0     7104.17     7039.56    143.18 o 
   2  13   0     7792.94     7797.90    154.04 o 
   3  13   0     2125.83     1879.26     65.23 o 
   4  13   0       11.96       -8.35     36.75 o 
   5  13   0      170.67       85.96     38.68 o 
   6  13   0     1488.07     1452.03     67.92 o 
   7  13   0      212.98      162.66     39.27 o 
   8  13   0     1430.80     1336.10     63.35 o 
   9  13   0      322.31      410.11     41.79 o 
  10  13   0       41.24       53.21     32.60 o 
  11  13   0     1145.44     1079.00    201.48 o 
  12  13   0      728.17      720.08     94.07 o 
  -7  14   0       51.19       29.56     49.65 o 
  -6  14   0      531.66      557.96     60.53 o 
  -5  14   0        4.30      -37.78     62.92 o 
  -4  14   0     2853.51     3148.14    148.26 o 
  -3  14   0     1482.19     1701.25    103.13 o 
  -2  14   0      118.08       -0.45     53.13 o 
  -1  14   0      951.71      776.60     75.10 o 
   0  14   0      101.44      -32.28     46.38 o 
   1  14   0     2066.42     2107.42     80.94 o 
   2  14   0     3371.40     3487.08    123.82 o 
   3  14   0     4199.87     4101.16    127.78 o 
   4  14   0      419.93      407.60     66.52 o 
   5  14   0      474.07      439.77     51.83 o 
   6  14   0      487.50      322.05     48.66 o 
   7  14   0       17.58      -45.35     37.48 o 
   8  14   0     1562.94     1519.83     90.45 o 
   9  14   0     1315.70     1329.33     66.22 o 
  10  14   0      121.56      100.03     37.93 o 
  11  14   0       69.74       33.14     48.97 o 
  -5  15   0     1166.48     1544.57    172.95 o 
  -4  15   0      136.17      118.22     69.73 o 
  -3  15   0     1105.50     1095.73    129.62 o 
  -2  15   0       89.70      -12.85     60.94 o 
  -1  15   0        1.04      -49.82     62.07 o 
   0  15   0     2826.75     3170.65    134.10 o 
   1  15   0       63.07      -43.19     41.88 o 
   2  15   0     1620.00     1808.79     84.30 o 
   3  15   0      536.68      484.27     57.06 o 
   4  15   0      231.77      202.73     47.34 o 
   5  15   0       16.99        2.50     43.35 o 
   6  15   0     1734.52     1802.65     85.39 o 
   7  15   0     2404.64     2300.06     93.63 o 
   8  15   0     2081.88     2180.26     88.89 o 
   9  15   0     5980.09     6609.08    174.39 o 
  10  15   0      759.18      730.86    113.91 o 
  -4  16   0     2185.24     2719.70    190.94 o 
  -3  16   0       85.44      -76.76     65.73 o 
  -2  16   0      134.28       85.63    111.99 o 
  -1  16   0      571.19      578.16     72.68 o 
   0  16   0      214.91      179.93     83.57 o 
   1  16   0      486.14      512.58     86.28 o 
   2  16   0      479.82      547.86     90.75 o 
   3  16   0     1636.67     1406.53    101.05 o 
   4  16   0      127.56       81.53     50.91 o 
   5  16   0        0.44       65.57     49.70 o 
   6  16   0      310.80      298.17     53.38 o 
   7  16   0     1426.39     1363.38     96.65 o 
   8  16   0     1457.83     1530.38    102.33 o 
  -1  17   0      570.10      589.91    108.97 o 
   0  17   0     1897.12     2399.58    184.03 o 
   1  17   0        2.08       -4.86     80.05 o 
   2  17   0       90.08       74.55     53.50 o 
   3  17   0      554.62      517.52    119.99 o 
   4  17   0      170.11      176.23     72.39 o 
   5  17   0       63.72      102.75     57.20 o 
   6  17   0      148.76       70.89     68.24 o 
  -6 -17   1      186.91      253.71     71.51 o 
  -5 -17   1     2836.36     3218.46    121.73 o 
  -4 -17   1     1861.79     2194.12    123.86 o 
  -3 -17   1      150.29      205.27     74.15 o 
  -2 -17   1       12.55      -31.00     50.92 o 
  -1 -17   1     1972.15     2168.88    166.74 o 
   0 -17   1     1600.88     1908.02    169.37 o 
   1 -17   1     2615.23     3348.62    223.19 o 
  -8 -16   1      514.19      575.01     79.84 o 
  -7 -16   1       56.16       63.56     49.77 o 
  -6 -16   1      267.47      284.72     54.20 o 
  -5 -16   1     1003.28     1076.67     72.73 o 
  -4 -16   1     3825.05     4065.59    133.66 o 
  -3 -16   1      489.18      417.27     73.74 o 
  -2 -16   1       46.96       16.66     43.43 o 
  -1 -16   1      297.41      448.46     83.88 o 
   0 -16   1      348.16      334.68     65.67 o 
   1 -16   1      757.30      723.83     76.44 o 
   2 -16   1      700.81      711.17     83.94 o 
   3 -16   1      141.57      103.04     69.88 o 
  -9 -15   1      258.63      182.68     50.26 o 
  -8 -15   1       23.05       94.86     46.76 o 
  -7 -15   1       24.52      -45.19     45.44 o 
  -6 -15   1      666.65      653.93     60.09 o 
  -5 -15   1     1270.13     1207.22     70.94 o 
  -4 -15   1      612.21      641.07     58.46 o 
  -3 -15   1       37.43       15.69     46.15 o 
  -2 -15   1      720.27      822.99     82.77 o 
  -1 -15   1       20.54      -70.73     40.40 o 
   0 -15   1       17.35       47.44     52.62 o 
   1 -15   1      419.91      400.88     73.53 o 
   2 -15   1      260.30      256.47     62.35 o 
   3 -15   1        1.65      -46.95     60.61 o 
   4 -15   1      220.12       92.70     67.90 o 
   5 -15   1     2609.03     2778.24    202.24 o 
 -11 -14   1      188.87      176.24     51.82 o 
 -10 -14   1       25.83       12.13     43.64 o 
  -9 -14   1      152.96      136.20     41.91 o 
  -8 -14   1      211.06      200.33     44.61 o 
  -7 -14   1      940.92      890.40     58.72 o 
  -6 -14   1      104.50       53.16     43.40 o 
  -5 -14   1     2608.24     2480.41     94.32 o 
  -4 -14   1     5436.42     5388.94    151.32 o 
  -3 -14   1      516.84      453.01     53.37 o 
  -2 -14   1     2822.90     3018.99    118.17 o 
  -1 -14   1     2683.02     3152.09     94.49 o 
   0 -14   1       90.65       21.68     47.90 o 
   1 -14   1        1.18      -42.24     47.98 o 
   2 -14   1      319.25      231.02     66.50 o 
   3 -14   1      114.32      133.83     59.59 o 
   4 -14   1       52.13       96.16     69.03 o 
   5 -14   1      986.12     1002.63    167.93 o 
   6 -14   1     1520.08     1327.52     76.39 o 
   7 -14   1      420.19      353.45     77.57 o 
 -11 -13   1       17.75      -19.99     71.63 o 
 -10 -13   1       59.66       93.95     33.21 o 
  -9 -13   1      234.73      207.52     37.90 o 
  -8 -13   1      799.62      754.58     51.63 o 
  -7 -13   1     1293.83     1165.05     61.53 o 
  -6 -13   1     1007.56      943.96     56.54 o 
  -5 -13   1      507.82      420.33     44.91 o 
  -4 -13   1     5204.81     4978.77    138.55 o 
  -3 -13   1     1900.96     1718.51     76.94 o 
  -2 -13   1      484.57      522.33     37.72 o 
  -1 -13   1     3822.83     4089.28    172.26 o 
   0 -13   1      506.77      486.65     47.67 o 
   1 -13   1     1594.16     1659.64     95.21 o 
   2 -13   1        8.83      -52.54     44.97 o 
   3 -13   1       34.33      -22.65     50.14 o 
   4 -13   1      396.15      403.99     66.54 o 
   5 -13   1      142.97      171.15     51.31 o 
   6 -13   1       96.30       93.86     47.57 o 
   7 -13   1        4.56      -85.22     45.46 o 
   8 -13   1      830.42      878.11     68.30 o 
 -12 -12   1      257.63      158.25     70.77 o 
 -11 -12   1      112.88       31.69     43.16 o 
 -10 -12   1       82.74       40.70     29.66 o 
  -9 -12   1      376.11      352.60     37.46 o 
  -8 -12   1      192.17      137.53     33.70 o 
  -7 -12   1      704.90      670.53     46.99 o 
  -6 -12   1     4725.14     4348.85    120.97 o 
  -5 -12   1     3928.16     3629.08    107.55 o 
  -4 -12   1      128.63      142.09     34.53 o 
  -3 -12   1      648.29      680.47     40.08 o 
  -2 -12   1       47.12       49.94     23.86 o 
  -1 -12   1       13.92       31.09     23.75 o 
   0 -12   1     1669.40     1748.88     71.82 o 
   1 -12   1     1878.41     1952.48    105.22 o 
   2 -12   1    12254.09    12835.12    388.71 o 
   3 -12   1     1387.38     1200.92     65.85 o 
   4 -12   1     1748.09     1703.55     71.97 o 
   5 -12   1     2200.62     2315.24     99.66 o 
   6 -12   1       12.75      -78.64     39.32 o 
   7 -12   1      503.54      534.44     49.52 o 
   8 -12   1     1637.65     1517.57     69.26 o 
   9 -12   1     2546.63     2427.28     96.57 o 
 -13 -11   1       11.76      -33.68     57.49 o 
 -12 -11   1     1240.59     1081.97     94.86 o 
 -11 -11   1     2054.77     2065.20    273.73 o 
 -10 -11   1       88.54       -3.20     37.98 o 
  -9 -11   1     3336.81     3158.89    137.47 o 
  -8 -11   1     2764.70     3039.80     88.91 o 
  -7 -11   1       52.12       44.23     27.91 o 
  -6 -11   1      143.37      117.80     31.51 o 
  -5 -11   1      280.72      236.96     35.58 o 
  -4 -11   1     1701.01     1623.20     63.94 o 
  -3 -11   1       29.97        7.37     20.75 o 
  -2 -11   1      149.51       81.34     21.55 o 
  -1 -11   1      821.94      707.20     34.22 o 
   0 -11   1     2583.29     2430.66     64.42 o 
   1 -11   1       28.93      -10.43     25.16 o 
   2 -11   1    10738.23    11307.96    235.26 o 
   3 -11   1    10879.57    11012.24    231.47 o 
   4 -11   1     4086.33     4309.65    101.11 o 
   5 -11   1     4865.97     5065.37    153.93 o 
   6 -11   1     1830.53     1726.74     66.42 o 
   7 -11   1      393.61      308.65     42.75 o 
   8 -11   1     1365.20     1257.83     62.03 o 
   9 -11   1     1947.78     1998.03    101.58 o 
  10 -11   1     1047.33      927.01     70.24 o 
 -13 -10   1       56.01       65.64     52.35 o 
 -12 -10   1        3.73      -47.92     47.30 o 
 -11 -10   1     1342.76     1353.86    104.49 o 
 -10 -10   1      165.37      154.41     34.04 o 
  -9 -10   1      356.84      361.62     30.08 o 
  -8 -10   1     3402.41     3253.85     89.30 o 
  -7 -10   1     2639.00     2391.83     73.23 o 
  -6 -10   1      777.66      666.71     40.17 o 
  -5 -10   1     1401.85     1132.04     54.54 o 
  -4 -10   1     2332.18     2101.79     72.30 o 
  -3 -10   1       53.02        8.04     18.40 o 
  -2 -10   1     1303.06     1066.01     39.95 o 
  -1 -10   1       76.11       79.01     21.02 o 
   0 -10   1       55.39      -37.10     18.55 o 
   1 -10   1     4021.76     3947.90     73.28 o 
   2 -10   1      733.05      795.60     34.43 o 
   3 -10   1     6112.12     6243.61    127.52 o 
   4 -10   1      116.25      115.18     26.86 o 
   5 -10   1       96.84       69.71     27.46 o 
   6 -10   1      987.44     1064.91     50.89 o 
   7 -10   1       20.86      -12.56     31.77 o 
   8 -10   1     4152.84     4157.31    105.34 o 
   9 -10   1     1885.58     2010.95     84.71 o 
  10 -10   1     1420.49     1372.49     64.91 o 
 -14  -9   1     1130.33      981.25     88.49 o 
 -13  -9   1      239.55      145.44     48.58 o 
 -12  -9   1      934.40      914.98     74.03 o 
 -11  -9   1      408.24      365.80     52.64 o 
 -10  -9   1       57.99        5.26     38.17 o 
  -9  -9   1     4839.06     5102.25    151.74 o 
  -8  -9   1     1988.45     1922.67     69.99 o 
  -7  -9   1     2996.59     2804.77     78.82 o 
  -6  -9   1       19.21      -43.80     21.90 o 
  -5  -9   1      391.10      347.82     30.27 o 
  -4  -9   1     1552.84     1317.18     55.83 o 
  -3  -9   1       50.72      -15.79     23.14 o 
  -2  -9   1     3877.74     3829.73     79.04 o 
  -1  -9   1     1413.22     1396.55     38.62 o 
   0  -9   1     1819.41     1935.50     43.47 o 
   1  -9   1      388.20      372.02     21.25 o 
   2  -9   1     5715.58     5745.75     96.35 o 
   3  -9   1      180.42      127.95     23.11 o 
   4  -9   1      875.58      793.82     38.47 o 
   5  -9   1     2551.08     2281.42     66.79 o 
   6  -9   1     2360.68     2298.10     67.66 o 
   7  -9   1        2.56       16.47     28.41 o 
   8  -9   1     4079.62     3781.41    129.29 o 
   9  -9   1     2609.81     2627.30    108.63 o 
  10  -9   1     1392.58     1321.93     61.25 o 
  11  -9   1      745.40      828.80     53.72 o 
 -13  -8   1     2520.73     2432.17    124.11 o 
 -12  -8   1       82.13       45.80     37.47 o 
 -11  -8   1       12.79       -5.11     33.66 o 
 -10  -8   1      290.58      196.53     38.88 o 
  -9  -8   1     3534.92     3165.57     99.42 o 
  -8  -8   1    11354.03    11742.12    225.55 o 
  -7  -8   1      872.92      940.23     33.45 o 
  -6  -8   1      183.53       80.81     18.05 o 
  -4  -8   1       42.30       39.30     19.19 o 
  -3  -8   1     3920.23     3540.01     80.31 o 
  -2  -8   1     5738.41     5852.92     92.08 o 
  -1  -8   1    22149.84    22421.50    340.22 o 
   0  -8   1    11689.44    11979.00    185.65 o 
   1  -8   1     9350.50     9487.55    144.10 o 
   2  -8   1        5.78      -25.55     12.78 o 
   3  -8   1     1036.88      972.01     34.29 o 
   4  -8   1      289.61      171.76     24.12 o 
   5  -8   1     2895.33     2526.11     80.65 o 
   6  -8   1     9094.82     9050.28    176.02 o 
   7  -8   1        0.12       27.43     26.95 o 
   8  -8   1      339.91      376.94     35.56 o 
   9  -8   1     1767.19     1770.73     76.19 o 
  10  -8   1      730.22      715.45     47.28 o 
  11  -8   1       68.58       23.07     32.90 o 
  12  -8   1       16.83      -34.60     49.43 o 
 -11  -7   1      117.53      100.95     31.97 o 
 -10  -7   1       79.60       40.56     29.33 o 
  -9  -7   1       18.03      -56.75     28.38 o 
  -8  -7   1    12092.56    12282.79    263.87 o 
  -7  -7   1     6107.51     6469.61    111.09 o 
  -6  -7   1     1778.61     1496.34     82.86 o 
  -5  -7   1      317.00      317.89     28.41 o 
  -4  -7   1      207.23      161.68     15.50 o 
  -3  -7   1     9132.89     9267.03    159.16 o 
  -2  -7   1     2157.54     2245.97     41.45 o 
  -1  -7   1     1962.59     1604.51     44.70 o 
   0  -7   1    10688.35    11677.17    161.15 o 
   1  -7   1     9501.21     9702.85    166.49 o 
   2  -7   1    18633.29    19333.66    261.24 o 
   3  -7   1     1069.35      990.88     30.35 o 
   4  -7   1      132.92       79.47     19.62 o 
   5  -7   1      122.69      119.91     22.70 o 
   6  -7   1    11334.27    11331.92    211.32 o 
   7  -7   1     1869.81     1752.14     56.04 o 
   8  -7   1     1283.00     1170.33     49.72 o 
   9  -7   1     1067.34      964.76     46.18 o 
  10  -7   1       11.70      -29.22     29.31 o 
  11  -7   1     1153.21     1163.12     90.64 o 
  12  -7   1     2374.49     2703.80    118.98 o 
 -11  -6   1      537.44      642.66     92.29 o 
 -10  -6   1      246.82      334.41     70.93 o 
  -9  -6   1       66.42       42.47     47.08 o 
  -8  -6   1       31.87        2.96     16.27 o 
  -7  -6   1     4320.70     4587.71     91.99 o 
  -6  -6   1      243.88      197.81     12.34 o 
  -5  -6   1     4629.39     4624.77     82.36 o 
  -4  -6   1      700.34      648.52     24.98 o 
  -3  -6   1      198.10      184.98     16.53 o 
  -2  -6   1    34877.34    36360.06    507.29 o 
  -1  -6   1    14999.87    15877.61    241.09 o 
   0  -6   1       36.03        7.59      7.04 o 
   1  -6   1     9136.51     9215.86    128.73 o 
   2  -6   1     4101.29     3988.03     62.10 o 
   3  -6   1        0.38       -3.21     11.29 o 
   4  -6   1     2303.23     2357.52     46.95 o 
   5  -6   1     3042.11     3098.08     79.22 o 
   6  -6   1     1630.47     1540.93     66.41 o 
   7  -6   1     7995.01     7573.41    187.95 o 
   8  -6   1      221.57      144.21     29.44 o 
   9  -6   1     3670.16     3260.80     90.92 o 
  10  -6   1      664.38      591.38     42.88 o 
  11  -6   1     1255.58     1110.42     49.14 o 
  12  -6   1     7920.35     8492.63    198.33 o 
  13  -6   1     2349.39     2684.19    130.08 o 
 -11  -5   1     2405.23     2331.36    172.01 o 
 -10  -5   1      477.25      515.16     81.39 o 
  -9  -5   1       46.49      126.97     53.50 o 
  -8  -5   1      791.62      842.87     85.56 o 
  -7  -5   1      132.85       25.61     40.53 o 
  -6  -5   1     5587.85     5533.91     94.36 o 
  -5  -5   1      965.83      989.03     22.18 o 
  -4  -5   1     1463.18     1426.69     34.63 o 
  -3  -5   1     5078.41     5114.99    112.69 o 
  -2  -5   1     5454.14     6298.68    109.01 o 
  -1  -5   1    60600.20    65456.49   1156.34 o 
   0  -5   1     7900.28     7667.57    122.45 o 
   1  -5   1      689.57      814.79     20.53 o 
   2  -5   1     7391.49     7555.48    122.13 o 
   3  -5   1     4229.15     4403.64     71.59 o 
   4  -5   1     2027.47     2045.88     43.19 o 
   5  -5   1     3703.16     3515.74     84.47 o 
   6  -5   1     1253.82     1260.15     45.97 o 
   7  -5   1     7352.06     7120.70    212.59 o 
   8  -5   1     7499.00     7327.00    159.06 o 
   9  -5   1      178.02      122.64     27.07 o 
  10  -5   1     2751.26     2859.55     70.74 o 
  11  -5   1      603.52      517.14     39.44 o 
  12  -5   1     2606.89     2883.35    119.17 o 
  13  -5   1     4382.25     4459.71    239.77 o 
 -11  -4   1    12027.27    12763.23    616.23 o 
 -10  -4   1     5399.13     5581.44    299.94 o 
  -9  -4   1     1308.07     1287.66    116.50 o 
  -8  -4   1     6532.52     6478.77    326.08 o 
  -7  -4   1      278.71      347.77     54.59 o 
  -6  -4   1     4439.19     4948.25    113.69 o 
  -5  -4   1      183.75      192.52     11.11 o 
  -4  -4   1     4762.37     5147.67     79.88 o 
  -3  -4   1    14570.87    16547.59    350.14 o 
  -2  -4   1    19337.89    21399.29    431.76 o 
  -1  -4   1      581.55      717.69     18.41 o 
   0  -4   1    36013.93    40044.55    556.43 o 
   1  -4   1     1525.42     1744.69     34.44 o 
   2  -4   1     3061.02     2718.69     98.86 o 
   3  -4   1     3942.72     3719.71     79.50 o 
   4  -4   1      562.11      459.82     19.56 o 
   5  -4   1      577.17      638.78     22.96 o 
   6  -4   1        6.13      -18.49     14.09 o 
   7  -4   1      416.31      334.41     29.95 o 
   8  -4   1     1860.72     1721.60     55.52 o 
   9  -4   1     1051.78     1131.46     46.42 o 
  10  -4   1      243.58      266.10     25.08 o 
  11  -4   1      148.11      133.22     28.89 o 
  12  -4   1       35.73        8.91     26.60 o 
  13  -4   1     1490.67     1698.85    136.73 o 
  14  -4   1      650.05      634.10     97.06 o 
 -11  -3   1     9484.35     9635.05    481.77 o 
 -10  -3   1    13840.59    13761.36    654.25 o 
  -9  -3   1       69.34       99.17     52.65 o 
  -8  -3   1      606.10      567.51     73.00 o 
  -7  -3   1     1113.08     1097.81     93.26 o 
  -6  -3   1     4963.50     5130.79    255.92 o 
  -5  -3   1      139.87      178.26     14.67 o 
  -4  -3   1       91.14       39.60      8.23 o 
  -2  -3   1    20146.81    23165.61    411.03 o 
  -1  -3   1    13937.57    16171.95    240.71 o 
   0  -3   1     2270.85     2606.89     47.80 o 
   1  -3   1     7538.71     8570.09    131.03 o 
   2  -3   1     7558.94     8284.89    139.14 o 
   3  -3   1      421.16      349.99     28.72 o 
   4  -3   1      643.06      542.95     30.69 o 
   5  -3   1    18216.44    19071.59    318.47 o 
   6  -3   1     8404.01     8254.22    234.21 o 
   8  -3   1     2476.42     2251.14     62.39 o 
   9  -3   1      540.24      458.02     26.77 o 
  10  -3   1     2247.97     2284.66     64.39 o 
  11  -3   1     2605.77     2619.72     71.19 o 
  12  -3   1      361.24      348.06     75.25 o 
  13  -3   1       44.62      -77.48     58.68 o 
  14  -3   1      333.51      368.57     80.09 o 
 -11  -2   1      368.69      312.72     84.99 o 
 -10  -2   1    10237.88     9955.44    492.73 o 
  -9  -2   1     1500.90     1593.49    130.30 o 
  -8  -2   1     3768.87     3597.90    203.95 o 
  -7  -2   1     4893.16     5062.06    260.38 o 
  -6  -2   1    11249.65    11501.27    534.15 o 
  -4  -2   1    23990.30    26713.95   1188.52 o 
  -3  -2   1     2009.47     2137.69     38.02 o 
  -2  -2   1      632.35      673.30     33.53 o 
  -1  -2   1    33325.32    40594.71    716.76 o 
   0  -2   1      234.40      377.43     12.16 o 
   1  -2   1     1581.08     1303.50     28.77 o 
   2  -2   1      386.44      457.00     15.30 o 
   3  -2   1     3899.04     3922.95     80.46 o 
   4  -2   1    13610.67    13464.37    301.18 o 
   5  -2   1     3782.54     3975.25    143.17 o 
   6  -2   1     5455.26     4993.72     83.45 o 
   7  -2   1     7108.88     7335.04    131.99 o 
   8  -2   1    14310.19    14515.67    208.08 o 
   9  -2   1    14861.67    14796.48    256.46 o 
  10  -2   1     2513.66     2597.24    145.52 o 
  11  -2   1     2245.42     2344.12    109.34 o 
  12  -2   1       74.75       66.65     42.33 o 
  13  -2   1     1775.36     1765.25    124.91 o 
  14  -2   1       42.97       10.65     61.95 o 
 -15  -1   1      727.63      658.28     68.66 o 
 -14  -1   1      475.99      503.82     58.29 o 
 -13  -1   1     2377.73     2420.22    124.37 o 
 -12  -1   1     1900.43     1751.90     97.49 o 
 -11  -1   1      286.21      238.34     79.41 o 
 -10  -1   1     2404.54     2351.83    171.55 o 
  -9  -1   1     9669.57     9804.79    479.87 o 
  -8  -1   1      856.43      904.71     91.27 o 
  -7  -1   1     3154.39     3065.34    175.72 o 
  -6  -1   1       69.46       85.08     35.54 o 
  -4  -1   1    16609.98    17581.02    789.83 o 
  -3  -1   1    21471.56    23687.06   1052.67 o 
  -2  -1   1    17109.98    20136.97    299.03 o 
  -1  -1   1     1828.46     2192.93     80.87 o 
   0  -1   1     4750.49     5985.04    107.80 o 
   1  -1   1     1929.90     1994.46     34.77 o 
   2  -1   1      229.61      299.15     10.78 o 
   3  -1   1     4861.12     5025.95    120.98 o 
   4  -1   1     5611.94     5917.93    128.79 o 
   5  -1   1    22797.56    23089.40    326.11 o 
   6  -1   1     2533.57     2578.42     39.23 o 
   7  -1   1     5970.80     5892.84     96.40 o 
   8  -1   1      693.14      742.77     20.02 o 
   9  -1   1     1890.15     1710.29     49.42 o 
  10  -1   1     4158.81     3808.32    208.48 o 
  11  -1   1       68.92       34.55     34.06 o 
  12  -1   1      246.30      211.96     43.56 o 
  13  -1   1     2552.35     2522.83    144.75 o 
  14  -1   1     3685.08     3999.68    284.84 o 
 -14   0   1     4150.54     4383.81    206.21 o 
 -13   0   1     4045.81     4207.58    194.93 o 
 -12   0   1     5533.51     5566.97    239.98 o 
 -11   0   1       64.47       20.54     29.35 o 
 -10   0   1      780.91      804.22     53.06 o 
  -9   0   1     2300.37     2197.19     64.76 o 
  -8   0   1      567.25      567.82     26.56 o 
  -7   0   1     7224.91     7105.17    162.16 o 
  -6   0   1       21.20       16.14      7.97 o 
  -5   0   1      190.17      226.30     14.10 o 
  -4   0   1     2320.73     2584.43     61.18 o 
  -3   0   1     1143.79     1394.91     25.88 o 
  -2   0   1     1526.30     1663.62     29.18 o 
   1   0   1    12831.50    14802.41    369.94 o 
   2   0   1     2746.87     3487.45     59.06 o 
   3   0   1       79.01       86.92      5.40 o 
   4   0   1    15499.79    16047.43    350.80 o 
   5   0   1     4953.50     4958.12     98.11 o 
   6   0   1     8756.64     8772.75    253.87 o 
   7   0   1     1828.37     1689.62     48.57 o 
   8   0   1      550.73      547.08     22.71 o 
   9   0   1     1607.14     1448.75     73.69 o 
  10   0   1      326.76      275.74     33.50 o 
  11   0   1     1321.00     1349.51     73.14 o 
  12   0   1     1194.27      991.02     89.64 o 
  13   0   1     2821.62     2875.45    149.15 o 
  14   0   1     5795.96     5827.47    259.87 o 
  15   0   1     3613.90     3836.42    190.79 o 
 -14   1   1     2585.16     2757.24    156.51 o 
 -13   1   1     2296.21     2312.08    138.86 o 
 -12   1   1     1397.19     1274.52     99.21 o 
 -11   1   1      144.44      102.50     35.52 o 
 -10   1   1     3598.72     3749.48    133.45 o 
  -9   1   1    13563.31    13260.33    259.45 o 
  -8   1   1      198.55      140.77     13.21 o 
  -7   1   1     6943.05     7414.82    108.77 o 
  -6   1   1    11981.51    11622.59    181.80 o 
  -5   1   1      358.61      386.46     11.88 o 
  -4   1   1    10253.01    11376.77    218.88 o 
  -3   1   1      245.46      146.62     12.25 o 
  -2   1   1       55.35       71.63      6.04 o 
  -1   1   1    13560.84    16318.87    289.23 o 
   1   1   1    12155.52    14427.87    360.29 o 
   2   1   1     7045.37     7183.47    108.05 o 
   3   1   1     2412.63     2377.63    126.07 o 
   4   1   1    16935.37    17716.87    800.76 o 
   5   1   1     1318.96     1081.69     83.79 o 
   6   1   1      594.83      544.51     65.38 o 
   7   1   1       38.23       52.60     41.51 o 
   8   1   1     3408.67     3337.25    198.81 o 
   9   1   1      621.43      663.17     88.34 o 
  10   1   1       73.71       27.46     57.83 o 
  11   1   1     3965.44     3968.46    249.04 o 
  12   1   1       12.69      -57.06     28.53 o 
  13   1   1     1222.06     1001.75     82.28 o 
  14   1   1     1706.65     1751.24    108.03 o 
  15   1   1     2014.94     2184.68    126.49 o 
 -14   2   1      488.37      434.49     75.00 o 
 -13   2   1     2109.28     2152.99    136.94 o 
 -12   2   1      604.53      527.94     67.82 o 
 -11   2   1      431.54      303.61     32.27 o 
 -10   2   1     2498.61     2655.79     82.39 o 
  -9   2   1    17517.27    17978.13    307.54 o 
  -8   2   1    19986.46    21364.80    327.87 o 
  -7   2   1     7201.63     7317.66    119.84 o 
  -6   2   1    18054.25    18331.59    261.29 o 
  -5   2   1     5669.69     5957.04    106.31 o 
  -4   2   1    22764.29    24768.82    521.27 o 
  -3   2   1    23370.75    27378.69    450.84 o 
  -2   2   1     4619.99     5174.77     87.63 o 
  -1   2   1      331.42      297.79     15.31 o 
   0   2   1      276.24      337.41     10.08 o 
   1   2   1    25662.89    30907.11    491.73 o 
   2   2   1     6004.16     6523.02    124.96 o 
   3   2   1     1181.64     1275.33     23.73 o 
   4   2   1     7510.24     7631.67    358.19 o 
   5   2   1    26812.26    28026.80   1255.55 o 
   6   2   1     7121.90     8269.74    398.59 o 
   7   2   1     1906.04     2051.34    136.81 o 
   8   2   1     2070.38     1865.29    138.51 o 
   9   2   1      759.34      763.70     92.42 o 
  10   2   1     3303.95     3294.27    210.36 o 
  11   2   1       95.28       45.45     69.22 o 
  12   2   1     1865.97     1891.57    173.26 o 
  13   2   1       41.74      -39.94     77.90 o 
 -14   3   1      105.92      144.95     71.41 o 
 -13   3   1      690.33      803.42     91.18 o 
 -12   3   1     1643.64     1777.88     85.34 o 
 -11   3   1       48.12       22.46     29.64 o 
 -10   3   1      320.93      359.28     27.42 o 
  -9   3   1     8042.95     8235.90    171.64 o 
  -8   3   1    14946.62    14895.91    295.36 o 
  -7   3   1     3983.15     3818.39    289.68 o 
  -6   3   1     7230.13     7661.92    327.77 o 
  -5   3   1    16024.63    16186.07    344.60 o 
  -4   3   1     1664.93     1705.42     35.55 o 
  -3   3   1    45444.21    48278.50    854.73 o 
  -2   3   1     3280.70     3201.64     65.72 o 
  -1   3   1       46.63       48.69      8.69 o 
   0   3   1      636.25      775.68     19.04 o 
   1   3   1     4408.50     5437.39     83.83 o 
   2   3   1    44531.63    50454.06    888.82 o 
   3   3   1     3453.72     4392.80     86.61 o 
   4   3   1       44.34       -6.00     11.00 o 
   5   3   1     1724.20     2231.43    130.41 o 
   6   3   1     1812.02     1859.23    122.04 o 
   7   3   1      337.04      337.14     57.02 o 
   8   3   1     1287.96     1195.17    112.98 o 
   9   3   1       88.06       25.42     49.06 o 
  10   3   1     3383.14     3392.12    213.30 o 
  11   3   1     6483.29     6804.51    365.80 o 
  12   3   1        4.76      -47.51     71.35 o 
  13   3   1       14.02      -20.83     77.74 o 
 -13   4   1      519.67      543.86     84.03 o 
 -12   4   1       49.61       61.51     40.51 o 
 -11   4   1      438.96      331.89     38.69 o 
 -10   4   1      470.10      443.42     32.16 o 
  -9   4   1        9.08       12.77     21.09 o 
  -8   4   1      267.24      166.51     24.96 o 
  -7   4   1        9.98       -6.73     11.26 o 
  -6   4   1      342.76      314.78     28.79 o 
  -5   4   1      488.75      481.28     20.00 o 
  -4   4   1       33.31       28.36     10.71 o 
  -3   4   1    21420.01    21888.96    358.12 o 
  -2   4   1    56208.64    57967.54   1025.22 o 
  -1   4   1    15778.70    17790.60    267.22 o 
   0   4   1    20497.00    22641.40    317.26 o 
   1   4   1    16909.22    19078.06    284.15 o 
   2   4   1    23056.31    24581.01    636.36 o 
   3   4   1    31685.04    34342.25    717.08 o 
   4   4   1     5741.30     5829.42     85.40 o 
   5   4   1      820.46      758.80     18.81 o 
   6   4   1       11.37        0.95     18.18 o 
   7   4   1        4.04      -10.83     36.93 o 
   8   4   1     3407.93     3197.52    188.70 o 
   9   4   1       35.82       32.08     49.62 o 
  10   4   1      361.59      352.44     77.35 o 
  11   4   1    10161.87    10631.57    527.63 o 
  12   4   1     5572.72     5687.12    322.64 o 
  13   4   1       67.25       81.32     82.94 o 
 -13   5   1     1888.43     2339.26    134.72 o 
 -12   5   1     5535.24     5763.90    146.87 o 
 -11   5   1      764.37      804.26     39.65 o 
 -10   5   1     2145.83     2107.26     68.43 o 
  -9   5   1     3018.86     3128.65     84.28 o 
  -8   5   1       50.31       27.29     22.19 o 
  -7   5   1     3646.82     3342.96     85.07 o 
  -6   5   1     4617.10     4419.41    134.02 o 
  -5   5   1     5395.83     5181.60    114.28 o 
  -4   5   1     4733.62     5269.14     97.18 o 
  -3   5   1     8450.97     9152.95    157.68 o 
  -2   5   1    38375.63    40226.15    603.90 o 
  -1   5   1    20752.82    22694.64    321.99 o 
   0   5   1     4133.56     4748.04     73.46 o 
   1   5   1    38590.61    41706.50    668.10 o 
   2   5   1     1851.67     1907.63     62.75 o 
   3   5   1     6142.65     6141.76    137.86 o 
   4   5   1     4630.18     4510.77     87.93 o 
   5   5   1      893.42      884.85     20.34 o 
   6   5   1      145.79      170.85      8.96 o 
   7   5   1     4166.13     4029.74     95.89 o 
   8   5   1     1187.06     1201.56    111.64 o 
   9   5   1      713.18      776.24     91.94 o 
  10   5   1      260.68      232.80     70.16 o 
  11   5   1      484.71      470.39     92.08 o 
  12   5   1     5328.28     5407.38    309.70 o 
  13   5   1      844.64     1028.36    133.00 o 
 -13   6   1      841.82      803.08     51.70 o 
 -12   6   1     7995.69     8556.56    208.39 o 
 -11   6   1     5618.65     5810.00    156.90 o 
 -10   6   1     2952.51     2910.31     85.93 o 
  -9   6   1     3174.07     3188.15     89.51 o 
  -8   6   1     2939.04     2725.97     79.19 o 
  -7   6   1     1945.69     1777.87     74.17 o 
  -6   6   1     3084.81     2995.81     79.31 o 
  -5   6   1     1412.79     1463.14     49.84 o 
  -4   6   1     5837.00     6143.48    105.38 o 
  -3   6   1      872.15      933.93     27.69 o 
  -2   6   1      105.17       98.84     11.79 o 
  -1   6   1     1843.30     1775.97     34.10 o 
   0   6   1      183.69      198.56     11.40 o 
   1   6   1      209.24      239.46     15.21 o 
   2   6   1    11474.44    12479.41    182.89 o 
   3   6   1       11.81      -21.54     10.77 o 
   4   6   1     5779.80     5389.34    196.94 o 
   5   6   1       34.76      -20.76     10.38 o 
   6   6   1     1618.39     1418.44     38.27 o 
   7   6   1        0.56       -4.37     10.40 o 
   8   6   1      804.89      570.12     54.22 o 
   9   6   1      330.89      389.30     72.02 o 
  10   6   1     1292.87     1472.61    136.29 o 
  11   6   1     2699.01     2731.58    191.56 o 
  12   6   1       69.01      106.15     75.80 o 
  13   6   1      221.58      173.49     87.72 o 
 -12   7   1     1840.36     1938.32     81.44 o 
 -11   7   1     4857.75     4812.37    136.08 o 
 -10   7   1      476.93      351.55     41.07 o 
  -9   7   1      532.04      457.36     40.08 o 
  -8   7   1     1080.47     1061.81     52.03 o 
  -7   7   1      340.09      215.87     32.23 o 
  -6   7   1    15736.34    15126.17    304.93 o 
  -5   7   1     3108.77     3227.45     81.69 o 
  -4   7   1     1537.28     1554.43     46.87 o 
  -3   7   1        7.03       -4.05     13.03 o 
  -2   7   1    11131.05    11964.97    166.40 o 
  -1   7   1     1299.52     1258.24     30.88 o 
   0   7   1    15956.92    16597.94    224.40 o 
   1   7   1    29119.11    30200.10    424.60 o 
   2   7   1      252.46      236.87     21.00 o 
   3   7   1     4153.66     4225.64     96.88 o 
   4   7   1     5512.13     5134.50     93.27 o 
   5   7   1     4969.37     5172.72    146.26 o 
   6   7   1       13.06      -15.71      8.68 o 
   7   7   1     2634.47     2596.66     50.40 o 
   8   7   1     3387.14     2827.28     91.28 o 
   9   7   1      266.63      144.25     34.13 o 
  10   7   1     1113.34     1228.76    154.34 o 
  11   7   1      578.50      574.04     47.54 o 
  12   7   1      647.44      743.15    105.03 o 
  13   7   1      233.68      459.10     96.90 o 
 -12   8   1      126.49      169.96     52.93 o 
 -11   8   1      343.07      348.71     43.93 o 
 -10   8   1      364.90      320.28     40.23 o 
  -9   8   1      722.06      657.99     43.22 o 
  -8   8   1       32.39       13.11     27.78 o 
  -7   8   1      157.19      151.91     31.30 o 
  -6   8   1    20567.45    19768.98    352.86 o 
  -5   8   1    18507.02    18630.99    359.42 o 
  -4   8   1     6459.87     6452.74    127.65 o 
  -3   8   1     4709.38     4776.37     89.44 o 
  -2   8   1     1078.26     1046.66     29.71 o 
  -1   8   1     7471.77     7241.30    113.69 o 
   0   8   1    11438.76    11563.42    161.16 o 
   1   8   1    14784.92    14779.49    237.60 o 
   2   8   1    20625.97    21295.40    303.47 o 
   3   8   1      566.53      543.50     27.52 o 
   4   8   1       31.91       42.33     18.70 o 
   6   8   1     1009.83      356.13     36.63 o 
   7   8   1      975.81     1055.16     34.74 o 
   8   8   1     1587.66     1489.55     39.48 o 
   9   8   1     7615.94     7420.01    165.25 o 
  10   8   1      502.06      506.86     51.15 o 
  11   8   1       10.72      -26.39     33.04 o 
  12   8   1        1.96       -0.71     36.10 o 
  13   8   1      524.08      473.10     53.03 o 
 -11   9   1      172.99      179.28     43.99 o 
 -10   9   1       49.31       39.12     37.24 o 
  -9   9   1      554.80      484.77     42.87 o 
  -8   9   1     4424.04     4172.64    174.11 o 
  -7   9   1      169.87      159.74     36.20 o 
  -6   9   1     1888.02     1817.54     63.70 o 
  -5   9   1    15054.88    14616.90    290.10 o 
  -4   9   1     2313.39     2129.57     90.11 o 
  -3   9   1        0.54      -38.81     19.41 o 
  -2   9   1     1591.10     1598.40     42.57 o 
  -1   9   1      834.16      888.89     29.29 o 
   0   9   1     5099.39     5111.87     80.39 o 
   1   9   1     9452.01     9554.77    154.43 o 
   2   9   1     7436.77     7279.20    122.51 o 
   3   9   1      310.32      230.21     29.88 o 
   4   9   1     5385.69     5001.09    125.42 o 
   5   9   1     2216.28     2015.80     75.50 o 
   6   9   1       44.92      -31.90     22.05 o 
   7   9   1     7990.90     7677.97    176.48 o 
   8   9   1      638.38      621.88     33.75 o 
   9   9   1     3216.61     3224.50    160.05 o 
  10   9   1     1692.19     1571.83    121.26 o 
  11   9   1        2.59      -21.60     40.02 o 
  12   9   1       51.22       40.49     43.08 o 
  13   9   1       60.42       51.29     45.92 o 
  14   9   1      965.72      911.38     74.21 o 
 -10  10   1      399.13      373.91     46.16 o 
  -9  10   1      157.98      120.19     38.98 o 
  -8  10   1     3619.79     3432.20    120.33 o 
  -7  10   1     1330.84     1290.94     77.66 o 
  -6  10   1      704.77      779.34     45.02 o 
  -5  10   1      284.83      166.05     29.20 o 
  -4  10   1     1445.76     1314.26     51.53 o 
  -3  10   1     2319.35     2483.27     67.39 o 
  -2  10   1     3672.70     3720.51     77.49 o 
  -1  10   1       72.80       23.57     19.03 o 
   0  10   1      429.00      330.27     42.10 o 
   1  10   1     2577.46     2327.23     98.14 o 
   2  10   1      139.75      117.33     23.00 o 
   3  10   1       45.27      -53.23     26.62 o 
   4  10   1     1737.86     1492.53     60.20 o 
   5  10   1     7014.73     6438.33    157.18 o 
   6  10   1     3516.69     3204.60    165.36 o 
   7  10   1      752.60      714.70     40.50 o 
   8  10   1     9590.16     9629.59    271.71 o 
   9  10   1      610.37      567.79     53.61 o 
  10  10   1     1120.38     1002.39     55.64 o 
  11  10   1        9.02      -40.98     45.09 o 
  12  10   1      463.19      382.25     61.79 o 
  13  10   1        3.22      -59.65     48.31 o 
 -10  11   1      444.14      450.39     67.83 o 
  -9  11   1     1532.31     1343.52     64.13 o 
  -8  11   1     2265.18     2182.51     98.53 o 
  -7  11   1     4845.44     4642.65    156.85 o 
  -6  11   1      292.37      258.79     37.03 o 
  -5  11   1     5491.74     5670.88    124.28 o 
  -4  11   1      752.89      746.80     41.72 o 
  -3  11   1     2977.91     2966.08    131.86 o 
  -2  11   1    11507.43    11863.90    245.42 o 
  -1  11   1     2127.40     2182.63     94.06 o 
   0  11   1        8.81       -8.42     22.26 o 
   1  11   1     2864.26     2682.26     67.12 o 
   2  11   1     1754.77     1541.58     48.03 o 
   3  11   1       30.74      -31.08     21.11 o 
   4  11   1      451.03      361.57     36.56 o 
   5  11   1       51.13        5.55     30.36 o 
   6  11   1      391.15      294.48     36.23 o 
   7  11   1      312.04      341.98     33.57 o 
   8  11   1     3192.53     3121.68     90.15 o 
   9  11   1     5141.67     5055.28    126.48 o 
  10  11   1        9.91      -71.47     35.74 o 
  11  11   1      745.70      651.79     60.99 o 
  12  11   1      184.54      103.11     66.08 o 
  13  11   1       20.72      -72.74     59.00 o 
  -9  12   1     2103.02     1930.82     85.51 o 
  -8  12   1     4219.13     4017.69    120.01 o 
  -7  12   1     4003.34     3826.03    104.06 o 
  -6  12   1     1567.84     1516.40     65.73 o 
  -5  12   1      468.27      459.26     46.21 o 
  -4  12   1     3534.14     3572.53    102.51 o 
  -3  12   1      737.57      701.32     53.65 o 
  -2  12   1     5626.97     5837.57    412.34 o 
  -1  12   1    14242.51    14521.06    344.75 o 
   0  12   1       23.16      -33.30     27.96 o 
   1  12   1     1183.08     1156.16     45.66 o 
   2  12   1       52.00       47.39     22.82 o 
   3  12   1      471.85      480.50     32.67 o 
   4  12   1      278.64      291.67     46.24 o 
   5  12   1       13.66      -34.68     32.17 o 
   6  12   1      529.72      408.92     44.24 o 
   7  12   1     1372.75     1249.22     59.23 o 
   8  12   1     1818.37     1871.81     69.98 o 
   9  12   1     1204.72     1304.66     58.19 o 
  10  12   1      128.83      112.47     29.41 o 
  11  12   1     1207.09     1136.24     70.56 o 
  12  12   1      102.99       12.19     68.49 o 
  -8  13   1     1192.98      942.90     67.42 o 
  -7  13   1     1983.42     1767.45     84.12 o 
  -6  13   1      530.51      440.33     55.48 o 
  -5  13   1      118.41       38.64     41.91 o 
  -4  13   1      787.94      711.53     71.48 o 
  -3  13   1      928.44      929.25     93.84 o 
  -2  13   1      621.82      601.29     64.06 o 
  -1  13   1     1903.50     1840.48     98.32 o 
   0  13   1      500.86      431.50     46.40 o 
   1  13   1     9398.08     9335.87    200.27 o 
   2  13   1     3935.69     4117.39     94.41 o 
   3  13   1     4344.80     4321.66    108.08 o 
   4  13   1     4318.96     4092.56    120.44 o 
   5  13   1     2517.24     2405.36     87.56 o 
   6  13   1       11.22      -23.11     35.49 o 
   7  13   1      583.76      494.39     57.22 o 
   8  13   1      775.47      704.90     50.30 o 
   9  13   1      520.24      466.65     43.15 o 
  10  13   1       40.75       54.09     32.92 o 
  11  13   1      149.20      179.69     48.01 o 
  12  13   1      197.17      251.63     42.94 o 
  -7  14   1      172.60      207.03     53.37 o 
  -6  14   1      135.12       18.42     48.97 o 
  -5  14   1      627.86      543.57     77.28 o 
  -4  14   1     1102.51     1226.51     93.08 o 
  -3  14   1     1104.67     1132.25     87.76 o 
  -2  14   1        7.78      -73.45     48.87 o 
  -1  14   1      187.07      193.93     52.23 o 
   0  14   1     2155.65     1978.41    103.43 o 
   1  14   1      956.50      934.20     51.35 o 
   2  14   1     7898.28     8231.45    186.85 o 
   3  14   1     4266.69     4383.33    132.39 o 
   4  14   1     3178.19     3277.64    111.13 o 
   5  14   1     5646.11     5467.73    152.19 o 
   6  14   1      955.45      754.83     62.71 o 
   7  14   1       36.75      -25.19     38.91 o 
   8  14   1      397.17      370.14     46.49 o 
   9  14   1      364.02      404.08     46.87 o 
  10  14   1       33.76       40.70     36.74 o 
  11  14   1      355.45      337.44     56.66 o 
  -5  15   1     1985.80     2255.78    306.00 o 
  -4  15   1      650.19      623.20     84.28 o 
  -3  15   1      806.00      765.08     80.90 o 
  -2  15   1       73.79       51.14     56.36 o 
  -1  15   1        0.67      -69.83     51.28 o 
   0  15   1      582.91      539.21     61.93 o 
   1  15   1      399.61      249.18     58.94 o 
   2  15   1      895.80      889.28     85.41 o 
   3  15   1     2423.80     2588.91    102.64 o 
   4  15   1      106.16       54.98     45.96 o 
   5  15   1      534.48      486.53     54.83 o 
   6  15   1     1077.49     1005.93     68.40 o 
   7  15   1      291.66      261.70     51.90 o 
   8  15   1      578.78      524.27     54.62 o 
   9  15   1      615.19      659.03     58.65 o 
  10  15   1      317.36      231.92     64.36 o 
  -4  16   1     1303.08     1356.43    104.71 o 
  -3  16   1        4.29     -133.76     66.88 o 
  -2  16   1      532.42      577.42     75.95 o 
  -1  16   1      804.56      835.63     78.60 o 
   0  16   1      968.50     1082.78    113.88 o 
   1  16   1       97.04      195.12     74.34 o 
   2  16   1       10.44      -38.86     49.40 o 
   3  16   1      891.18      853.76    143.61 o 
   4  16   1      385.99      274.56     54.29 o 
   5  16   1     1235.17     1201.46     98.89 o 
   6  16   1        3.47      -11.13     46.46 o 
   7  16   1       61.31       24.53     48.12 o 
   8  16   1     1814.50     2102.84    119.10 o 
  -1  17   1     3133.78     3857.40    240.52 o 
   0  17   1     3489.98     4372.10    252.54 o 
   1  17   1     4153.30     4826.58    260.38 o 
   2  17   1      202.49      114.52     56.33 o 
   3  17   1       55.72       49.81     69.86 o 
   4  17   1        9.52       11.69     67.86 o 
   5  17   1     2347.07     2520.88    107.28 o 
   6  17   1      900.32      808.00     87.95 o 
  -5 -17   2      504.07      476.28     64.77 o 
  -4 -17   2      843.96      801.28     90.06 o 
  -3 -17   2      204.92      226.57     75.26 o 
  -2 -17   2       64.96       55.60     96.66 o 
  -1 -17   2       18.33     -107.72     77.76 o 
   0 -17   2      809.76      741.37    111.55 o 
   1 -17   2     4523.96     5153.17    198.37 o 
  -8 -16   2     1849.44     2046.36    118.09 o 
  -7 -16   2     1657.67     1739.50    110.63 o 
  -6 -16   2      818.73      879.91     68.14 o 
  -5 -16   2      143.13      142.19     51.73 o 
  -4 -16   2      932.64      777.52     68.09 o 
  -3 -16   2       14.08      -22.91     60.79 o 
  -2 -16   2     1008.34     1030.68    189.21 o 
  -1 -16   2       83.19      119.91     55.59 o 
   0 -16   2       25.50       77.66     61.68 o 
   1 -16   2     2483.25     2675.95    135.72 o 
   2 -16   2     1228.74     1264.84     98.05 o 
   3 -16   2      298.19      167.66     72.87 o 
  -9 -15   2     2144.36     2288.75     91.72 o 
  -8 -15   2     2856.49     3067.35    107.63 o 
  -7 -15   2     2869.89     2704.37    100.29 o 
  -6 -15   2     2588.35     2691.27    100.90 o 
  -5 -15   2     1029.14     1083.47     69.35 o 
  -4 -15   2       50.78       89.18     44.25 o 
  -3 -15   2       23.04       64.24     45.81 o 
  -2 -15   2     1687.74     1773.70     83.09 o 
  -1 -15   2      385.40      394.22     50.27 o 
   0 -15   2     1605.68     1728.28    101.98 o 
   1 -15   2      135.11      186.25     57.80 o 
   2 -15   2      417.31      396.70     66.72 o 
   3 -15   2       42.35       67.36     64.12 o 
   4 -15   2      131.70      -50.80     64.69 o 
   5 -15   2      138.67      200.26     76.57 o 
 -10 -14   2      927.23      993.83     57.00 o 
  -9 -14   2      322.42      303.59     50.72 o 
  -8 -14   2     3885.53     4251.22    124.21 o 
  -7 -14   2     1591.56     1486.61     73.22 o 
  -6 -14   2      979.41      838.83     59.40 o 
  -5 -14   2      337.45      265.11     48.09 o 
  -4 -14   2      771.85      742.02     58.69 o 
  -3 -14   2     2089.33     2104.04     90.05 o 
  -2 -14   2     8083.96     8081.33    204.02 o 
  -1 -14   2     5390.60     5585.89    136.48 o 
   0 -14   2      181.34      152.72     52.52 o 
   1 -14   2      971.99      985.73     76.17 o 
   2 -14   2        4.11        4.33     52.05 o 
   3 -14   2      672.63      612.40    138.31 o 
   4 -14   2     2026.23     2267.89    126.42 o 
   5 -14   2      542.66      515.30     95.46 o 
   6 -14   2        0.54       10.25     49.38 o 
 -11 -13   2      783.50      801.61     63.07 o 
 -10 -13   2       67.09       75.74     35.56 o 
  -9 -13   2      139.22      225.39     38.10 o 
  -8 -13   2     1532.57     1587.99     70.34 o 
  -7 -13   2     2465.65     2378.83     85.26 o 
  -6 -13   2       93.25        4.91     37.48 o 
  -5 -13   2        5.21        9.74     35.68 o 
  -4 -13   2      598.66      566.62     50.88 o 
  -3 -13   2     4273.64     4245.98    152.03 o 
  -2 -13   2     8197.48     8174.23    160.36 o 
  -1 -13   2    13341.94    13197.65    271.65 o 
   0 -13   2     9350.54     9534.99    239.46 o 
   1 -13   2       64.26        1.20     83.04 o 
   2 -13   2        1.22      -44.36     57.94 o 
   3 -13   2       50.66       -1.15     57.18 o 
   4 -13   2     3340.29     3430.07    149.92 o 
   5 -13   2     2200.00     2373.37    102.95 o 
   6 -13   2       35.48      -36.60     40.41 o 
   7 -13   2      756.67      719.02     63.41 o 
   8 -13   2        2.71      -54.88     49.53 o 
 -12 -12   2      742.66      583.02     85.80 o 
 -11 -12   2     3333.05     3555.77    181.09 o 
 -10 -12   2     5338.96     5668.23    138.89 o 
  -9 -12   2       24.96       -9.08     30.35 o 
  -8 -12   2      480.94      476.59     57.04 o 
  -7 -12   2     3944.30     4130.07    114.23 o 
  -6 -12   2       51.33      -35.75     33.19 o 
  -5 -12   2      699.33      634.79     49.37 o 
  -4 -12   2      106.53       89.50     33.53 o 
  -3 -12   2      631.26      699.19     36.57 o 
  -2 -12   2     2915.27     2766.78     69.70 o 
  -1 -12   2     1537.86     1697.32     63.69 o 
   0 -12   2     4112.18     3984.95    102.74 o 
   1 -12   2      396.53      393.28     56.63 o 
   2 -12   2      555.47      667.96     62.86 o 
   3 -12   2      181.52      145.92     41.65 o 
   4 -12   2      188.27       89.71     37.71 o 
   5 -12   2     3877.54     4079.94    120.42 o 
   6 -12   2      605.69      582.56     54.58 o 
   7 -12   2     1970.15     2039.22     96.27 o 
   8 -12   2     1130.47     1011.35     60.82 o 
   9 -12   2      294.11      282.55     49.34 o 
 -13 -11   2      222.06       97.79     60.52 o 
 -12 -11   2      447.57      455.14     74.66 o 
 -11 -11   2     1983.54     2148.38    192.72 o 
 -10 -11   2     4656.71     5077.96    249.58 o 
  -9 -11   2     3338.36     3304.76     92.81 o 
  -8 -11   2      807.68      803.08     44.75 o 
  -7 -11   2       55.01       63.38     28.28 o 
  -6 -11   2      591.09      577.90     56.54 o 
  -5 -11   2     2666.64     2482.98    107.68 o 
  -4 -11   2      964.78      909.99     50.33 o 
  -3 -11   2      201.73      189.37     23.93 o 
  -2 -11   2      239.77      226.56     25.01 o 
  -1 -11   2      896.77      861.27     36.92 o 
   0 -11   2       78.81       20.03     26.15 o 
   1 -11   2      225.13      171.01     29.27 o 
   2 -11   2     2683.32     2784.42     96.23 o 
   3 -11   2     4330.14     4598.17    117.40 o 
   4 -11   2     1614.06     1776.65     69.43 o 
   5 -11   2     2112.91     2003.88     69.13 o 
   6 -11   2     6026.21     5911.03    132.62 o 
   7 -11   2      105.63      101.98     37.59 o 
   8 -11   2     1573.31     1371.71     63.87 o 
   9 -11   2      101.56       55.91     40.96 o 
  10 -11   2      334.22      314.81     57.03 o 
 -13 -10   2      789.09      791.36     75.98 o 
 -12 -10   2      187.89      158.25     54.98 o 
 -11 -10   2      777.01      775.38     75.05 o 
 -10 -10   2     1494.85     1460.93    108.90 o 
  -9 -10   2     2334.74     2432.96     83.75 o 
  -8 -10   2      388.16      384.03     32.79 o 
  -7 -10   2     2874.61     2862.54     83.03 o 
  -6 -10   2     1077.79      947.46     48.05 o 
  -5 -10   2     6936.24     6565.68    159.26 o 
  -4 -10   2    19198.76    18258.00    400.94 o 
  -3 -10   2     5177.25     4799.86    124.65 o 
  -2 -10   2     2195.60     2178.22     55.85 o 
  -1 -10   2      684.66      670.34     30.93 o 
   0 -10   2     2466.10     2368.96     55.59 o 
   1 -10   2     2805.60     2946.43     60.77 o 
   2 -10   2     1953.69     2044.00     54.29 o 
   3 -10   2     2488.89     2531.55     70.25 o 
   4 -10   2     1944.35     1995.05     63.26 o 
   5 -10   2      292.07      306.17     32.59 o 
   6 -10   2     2017.44     2017.56     67.45 o 
   7 -10   2     3816.83     3827.82     97.91 o 
   8 -10   2        4.99       25.84     34.96 o 
   9 -10   2      205.56      131.08     39.34 o 
  10 -10   2      538.17      546.71     53.63 o 
 -13  -9   2        1.90       25.03     44.50 o 
 -12  -9   2      424.62      518.82     60.29 o 
 -11  -9   2       10.40       14.77     41.12 o 
 -10  -9   2      617.03      676.51     69.26 o 
  -9  -9   2     1012.40      903.40     50.14 o 
  -8  -9   2     1206.46     1165.84     65.15 o 
  -7  -9   2     8540.75     8618.73    195.77 o 
  -6  -9   2    14955.32    14702.50    321.93 o 
  -5  -9   2     5032.68     5216.92    128.40 o 
  -4  -9   2    28082.03    27697.52    593.56 o 
  -3  -9   2    32064.41    31091.35    664.35 o 
  -2  -9   2        0.38      -29.67     14.84 o 
  -1  -9   2     5813.36     5684.84    151.82 o 
   0  -9   2       63.73       23.52     14.79 o 
   1  -9   2     5344.28     5320.99     84.25 o 
   2  -9   2     9715.63     9929.49    154.06 o 
   3  -9   2      875.42      833.23     37.27 o 
   4  -9   2       40.69      -21.88     22.12 o 
   5  -9   2     4537.14     4488.10    100.23 o 
   6  -9   2      971.31      894.70     45.05 o 
   7  -9   2      297.85      229.79     33.47 o 
   8  -9   2      508.29      447.94     41.08 o 
   9  -9   2      443.95      425.44     53.47 o 
  10  -9   2      204.53      160.44     40.20 o 
  11  -9   2     1370.59     1286.56     56.01 o 
 -13  -8   2     2303.11     2673.64    132.91 o 
 -12  -8   2        0.50       39.37     37.06 o 
 -11  -8   2       18.00        2.64     35.24 o 
 -10  -8   2      707.68      685.20     57.61 o 
  -9  -8   2      226.90      149.47     27.75 o 
  -8  -8   2      284.98      272.08     20.00 o 
  -7  -8   2       13.79        3.83     15.66 o 
  -6  -8   2     4171.26     3995.51     99.02 o 
  -4  -8   2     3675.15     3544.13     92.50 o 
  -3  -8   2    19690.03    20250.48    437.08 o 
  -2  -8   2     3346.91     3280.69     57.80 o 
  -1  -8   2    13876.88    14871.93    230.75 o 
   0  -8   2     3812.26     3916.56     63.75 o 
   1  -8   2      249.60      256.31     17.03 o 
   2  -8   2     3553.41     3540.06     60.33 o 
   3  -8   2     2552.41     2648.36     58.63 o 
   4  -8   2     2009.40     2026.94     57.29 o 
   5  -8   2     4476.86     4572.93    112.80 o 
   6  -8   2     9403.78     9218.26    178.93 o 
   7  -8   2     7777.97     7425.77    150.57 o 
   8  -8   2      899.30      854.15     46.27 o 
   9  -8   2      457.25      422.03     39.37 o 
  10  -8   2      595.35      498.54     42.87 o 
  11  -8   2     1178.03     1167.86     51.68 o 
  12  -8   2       38.43      -33.99     53.56 o 
 -11  -7   2      304.20      270.35     37.21 o 
 -10  -7   2      273.75      203.55     35.06 o 
  -9  -7   2      445.10      347.92     40.10 o 
  -8  -7   2      146.83       76.99     32.82 o 
  -7  -7   2     1084.36     1102.05     29.99 o 
  -6  -7   2      151.50       98.14     13.62 o 
  -4  -7   2     3773.17     3875.74     96.67 o 
  -3  -7   2     1266.93     1377.56     36.46 o 
  -2  -7   2     1125.97     1099.03     26.99 o 
  -1  -7   2    10447.54    11060.71    173.19 o 
   0  -7   2    22581.30    22993.25    307.70 o 
   1  -7   2     3677.93     3916.15     71.68 o 
   2  -7   2     2814.48     2965.03     51.57 o 
   3  -7   2    19001.83    19308.29    279.01 o 
   4  -7   2      917.81      957.98     36.43 o 
   5  -7   2     4087.22     4136.08     93.34 o 
   6  -7   2     8014.77     7994.01    156.35 o 
   7  -7   2     7513.77     7257.39    145.59 o 
   8  -7   2     2945.36     2799.52     90.71 o 
   9  -7   2      264.82      248.50     33.33 o 
  10  -7   2      583.78      624.93     42.60 o 
  11  -7   2      178.85      108.86     31.73 o 
  12  -7   2     1928.37     1983.83     73.24 o 
  -9  -6   2     1461.88     1395.37     73.15 o 
  -8  -6   2     6641.67     6684.07    145.66 o 
  -7  -6   2    13918.70    13916.23    260.74 o 
  -6  -6   2     4542.43     4472.86     88.01 o 
  -5  -6   2      611.81      585.17     20.41 o 
  -4  -6   2     4365.05     4721.25    128.48 o 
  -3  -6   2     9393.93     9854.03    186.69 o 
  -2  -6   2     3702.13     3591.41     63.20 o 
  -1  -6   2     6050.06     6612.28    106.76 o 
   0  -6   2    18583.79    19202.90    273.45 o 
   1  -6   2    11306.43    11717.72    160.88 o 
   2  -6   2     1797.29     1854.06     39.22 o 
   3  -6   2     5936.97     5685.76     90.82 o 
   4  -6   2     4994.89     5264.77     92.80 o 
   5  -6   2      670.50      497.75     38.97 o 
   6  -6   2      318.72      321.18     28.34 o 
   7  -6   2     3545.12     3618.94     83.79 o 
   8  -6   2      276.07      292.18     37.44 o 
   9  -6   2      137.57       48.52     32.77 o 
  10  -6   2       53.67       -6.40     24.79 o 
  11  -6   2      530.22      482.82     41.70 o 
  12  -6   2     3318.13     3426.82     93.80 o 
  13  -6   2     3365.14     3842.72    122.94 o 
 -11  -5   2     2364.47     2482.29    177.71 o 
 -10  -5   2     5921.48     6391.34    330.48 o 
  -9  -5   2     9639.40    10126.79    486.25 o 
  -8  -5   2     4493.25     4447.25    235.44 o 
  -7  -5   2    10300.69    11066.86    206.28 o 
  -6  -5   2    22453.01    23496.53    348.85 o 
  -5  -5   2     3381.43     3640.16     59.70 o 
  -4  -5   2     3555.76     3541.91    102.45 o 
  -3  -5   2    12274.34    13067.55    321.41 o 
  -2  -5   2    31117.47    33276.20    500.97 o 
  -1  -5   2      115.60       14.04      6.74 o 
   0  -5   2     5828.85     5952.48     89.93 o 
   1  -5   2      509.69      428.28     14.64 o 
   2  -5   2     7258.69     6967.61    113.75 o 
   3  -5   2    38435.22    41103.29    575.24 o 
   4  -5   2       38.06       25.50      8.36 o 
   5  -5   2       14.06       18.17     10.99 o 
   6  -5   2     6546.53     6372.18    139.46 o 
   7  -5   2       97.72       78.70     23.92 o 
   8  -5   2       86.49       96.36     32.65 o 
   9  -5   2       32.56        5.14     24.72 o 
  10  -5   2       10.26      -12.76     23.93 o 
  11  -5   2      281.41      221.77     34.58 o 
  12  -5   2     1562.70     1502.16     63.80 o 
  13  -5   2     3213.68     3356.83    171.76 o 
 -11  -4   2     5119.17     5855.01    317.23 o 
 -10  -4   2      472.47      477.99     79.03 o 
  -9  -4   2      891.73     1071.00    102.72 o 
  -8  -4   2      799.80     1076.41     97.64 o 
  -7  -4   2     1028.43      825.78     83.16 o 
  -6  -4   2    15800.47    16776.79    367.88 o 
  -5  -4   2     2636.69     2774.07     57.69 o 
  -4  -4   2    12059.00    12908.20    210.26 o 
  -3  -4   2     7103.15     7828.42    169.98 o 
  -2  -4   2    39572.09    44383.54    861.08 o 
  -1  -4   2    25596.27    28606.17    424.13 o 
   0  -4   2      430.01      485.54     15.21 o 
   1  -4   2      751.21      751.08     20.80 o 
   2  -4   2     7068.64     7076.83    135.04 o 
   3  -4   2    49864.53    53833.49    864.87 o 
   4  -4   2    41264.80    43486.45    612.29 o 
   5  -4   2       58.77       68.65     12.68 o 
   6  -4   2     2674.29     2589.25     66.83 o 
   7  -4   2     3550.66     3165.55     94.51 o 
   8  -4   2      377.96      300.79     27.66 o 
   9  -4   2      887.73      710.56     32.69 o 
  10  -4   2      208.86      177.22     27.42 o 
  11  -4   2       25.70       34.82     26.83 o 
  12  -4   2        8.75       18.79     31.84 o 
  13  -4   2       35.74       47.49     66.35 o 
  14  -4   2      445.83      371.83     86.97 o 
 -11  -3   2      114.22      159.60     67.41 o 
 -10  -3   2     1688.65     1649.82    137.99 o 
  -9  -3   2      293.20      269.18     60.36 o 
  -8  -3   2       18.85       11.54     37.49 o 
  -7  -3   2     8977.32     9179.86    435.32 o 
  -6  -3   2    10004.50    10950.08    507.45 o 
  -5  -3   2     5831.38     6534.56    237.39 o 
  -4  -3   2     1326.70     1323.96     24.26 o 
  -2  -3   2     3712.89     4223.30     79.97 o 
  -1  -3   2    30211.68    34895.44    483.46 o 
   0  -3   2     8022.50     8459.49    140.22 o 
   1  -3   2     7921.20     8521.53    142.86 o 
   2  -3   2     1662.32     1846.15     38.49 o 
   3  -3   2    18351.01    18526.71    305.61 o 
   4  -3   2    46260.78    49985.92    754.29 o 
   5  -3   2     3797.45     3546.89     64.02 o 
   6  -3   2       19.35       -0.88      6.62 o 
   8  -3   2      790.18      771.05     30.30 o 
   9  -3   2    12700.46    12763.89    257.79 o 
  10  -3   2      913.60      938.59     41.35 o 
  11  -3   2      554.39      544.75     40.71 o 
  12  -3   2        9.13      -54.48     43.39 o 
  13  -3   2      266.19      207.47     76.01 o 
  14  -3   2     1064.03     1215.55    111.52 o 
 -11  -2   2     4646.26     4705.09    270.99 o 
 -10  -2   2      293.95      364.45     73.39 o 
  -9  -2   2       10.95       12.52     46.34 o 
  -8  -2   2     4108.70     3836.20    210.96 o 
  -7  -2   2       95.13      112.38     40.83 o 
  -6  -2   2    19409.28    20283.50    915.35 o 
  -5  -2   2     4217.45     3322.00    489.62 o 
  -4  -2   2      326.83      340.39     19.36 o 
  -3  -2   2     9387.24    10341.78    171.27 o 
  -1  -2   2     9406.53    11212.47    182.72 o 
   0  -2   2    12904.42    13885.93    401.71 o 
   1  -2   2      498.36      556.88     17.00 o 
   2  -2   2     3980.71     3915.71     60.47 o 
   3  -2   2     7227.35     7106.79    132.00 o 
   4  -2   2    16531.71    18449.11    311.36 o 
   5  -2   2    14876.19    14732.85    446.10 o 
   6  -2   2     2861.08     2981.77     64.09 o 
   7  -2   2     2519.54     2311.63     50.72 o 
   8  -2   2     2783.66     2803.04     75.03 o 
   9  -2   2     9176.17     9541.54    171.06 o 
  10  -2   2    20211.44    19916.89    387.10 o 
  11  -2   2      376.18      402.12     50.92 o 
  12  -2   2       14.52       25.36     41.76 o 
  13  -2   2        7.14       -2.89     46.94 o 
  14  -2   2      869.29      825.45     90.70 o 
 -14  -1   2     1307.85     1456.44     99.77 o 
 -13  -1   2        9.08       -9.98     36.54 o 
 -12  -1   2     1481.28     1554.97     91.84 o 
 -11  -1   2     1666.50     1617.75    145.33 o 
 -10  -1   2     5384.07     5402.71    294.12 o 
  -9  -1   2      549.71      681.95     86.03 o 
  -8  -1   2     1476.49     1682.53    123.00 o 
  -7  -1   2     1210.60     1222.81     97.46 o 
  -6  -1   2     7042.29     7247.92    347.71 o 
  -5  -1   2     9738.69    10088.93    465.50 o 
  -3  -1   2    36618.75    41095.84    672.62 o 
  -2  -1   2    14262.18    17266.92    284.45 o 
  -1  -1   2    40762.96    45265.43    712.52 o 
   0  -1   2    49920.24    57352.49   1165.92 o 
   1  -1   2     1981.11     2446.36     40.14 o 
   2  -1   2     3895.75     5118.14     88.00 o 
   3  -1   2     2557.13     2455.05    107.87 o 
   5  -1   2     3848.26     3914.80     60.36 o 
   6  -1   2       73.94      115.69      8.96 o 
   7  -1   2     5156.18     5550.84    107.76 o 
   8  -1   2     1934.10     2030.65     48.82 o 
   9  -1   2     3458.95     3485.91     96.64 o 
  10  -1   2    18995.83    18903.39    539.93 o 
  11  -1   2     5044.99     5292.67    187.05 o 
  12  -1   2       59.09       65.56     38.60 o 
  13  -1   2        2.34      -32.77     84.52 o 
  14  -1   2       51.10      -57.81     39.86 o 
 -14   0   2     2058.48     2067.04    127.65 o 
 -13   0   2     4115.43     4144.79    194.38 o 
 -12   0   2        5.06      -78.52     39.26 o 
 -11   0   2        3.40      -46.71     54.05 o 
 -10   0   2       23.20      -12.76     23.79 o 
  -9   0   2      711.69      622.64     44.22 o 
  -8   0   2       72.31        0.37     19.04 o 
  -7   0   2        1.90        5.85     11.28 o 
  -6   0   2     2383.61     2776.33     89.61 o 
  -5   0   2    16916.04    15875.60    406.02 o 
  -4   0   2       44.23       82.94     12.37 o 
  -3   0   2       75.23       87.71      5.78 o 
  -2   0   2    34335.03    40495.01    978.05 o 
  -1   0   2     9569.97    12229.82    187.84 o 
   0   0   2   122355.19   135218.61   2206.98 o 
   1   0   2   116724.62   137495.56   2053.82 o 
   2   0   2    16199.32    17813.27    445.37 o 
   3   0   2     2642.35     2720.29     44.38 o 
   4   0   2      446.60      165.85     31.76 o 
   5   0   2     1574.47     1491.34     25.37 o 
   6   0   2     1527.42     1489.89     56.52 o 
   7   0   2     2049.75     2067.07     82.15 o 
   8   0   2     3259.49     3160.95     70.48 o 
   9   0   2     1706.92     1567.56     50.22 o 
  10   0   2        6.89       -7.77     25.07 o 
  11   0   2     1847.68     1864.12    113.21 o 
  12   0   2       72.86       40.44     40.05 o 
  13   0   2      776.19      870.82     66.98 o 
  14   0   2        7.92     -100.62     50.31 o 
  15   0   2       16.16      -45.86     55.74 o 
 -14   1   2      179.15      295.05     64.16 o 
 -13   1   2     3367.18     3581.78    181.16 o 
 -12   1   2     1517.43     1301.45     99.91 o 
 -11   1   2       61.98       -3.35     41.98 o 
 -10   1   2     3292.98     3335.73    102.94 o 
  -9   1   2     2943.74     2898.60    109.52 o 
  -8   1   2      544.99      490.89     22.30 o 
  -7   1   2      718.46      710.20     18.38 o 
  -6   1   2      369.33      330.38     12.88 o 
  -5   1   2     9531.97    10125.27    152.76 o 
  -4   1   2    29902.50    31870.80    531.51 o 
  -3   1   2    34665.90    41358.92    775.42 o 
  -2   1   2     3176.34     3868.42     70.43 o 
  -1   1   2     1186.95     1477.59     30.51 o 
   0   1   2    10706.32    14036.04    249.21 o 
   1   1   2    85340.66    99558.38   1623.60 o 
   2   1   2    28201.60    31174.74    633.90 o 
   3   1   2       62.44       63.69      7.21 o 
   4   1   2        4.20      -15.85     10.63 o 
   5   1   2     4642.15     4630.33    143.67 o 
   6   1   2    18946.22    18859.16    864.26 o 
   7   1   2     4720.66     4481.09    245.87 o 
   8   1   2     2265.43     2103.26    151.74 o 
   9   1   2      738.91      767.85    100.26 o 
  10   1   2     3921.55     4044.34    134.12 o 
  11   1   2       22.06      -34.55     18.82 o 
  12   1   2      669.95      619.16     48.51 o 
  13   1   2     2155.97     2149.31    267.21 o 
  14   1   2     2244.38     2219.78    125.85 o 
  15   1   2      102.47      -26.37     48.41 o 
 -14   2   2      946.50     1014.12     95.69 o 
 -13   2   2        0.68      -43.38     53.41 o 
 -12   2   2     1169.80      984.41     86.39 o 
 -11   2   2      177.74      153.31     31.50 o 
 -10   2   2      240.67      209.82     27.93 o 
  -9   2   2     3311.93     3446.26     70.05 o 
  -8   2   2       58.50       34.88     19.71 o 
  -7   2   2     2326.93     2383.50     50.54 o 
  -6   2   2      363.91      329.38     14.27 o 
  -5   2   2     1292.87     1525.08     35.57 o 
  -4   2   2     3870.51     3812.94    102.29 o 
  -3   2   2    28878.02    33157.02    673.44 o 
  -2   2   2     2226.10     3209.33     56.76 o 
  -1   2   2    12670.40    15323.84    316.40 o 
   0   2   2     8936.37    10452.31    188.23 o 
   1   2   2    17798.03    22526.96    368.48 o 
   2   2   2      176.35       51.74     13.51 o 
   3   2   2    22493.13    25381.36    415.78 o 
   4   2   2    17884.33    17576.73    621.35 o 
   5   2   2     5689.14     6133.41    179.92 o 
   6   2   2    24614.02    24220.94    682.40 o 
   7   2   2    37218.19    37272.25   1673.88 o 
   8   2   2    13220.71    13451.17    638.81 o 
   9   2   2     4647.65     4356.91    250.67 o 
  10   2   2     2540.26     2258.66    170.03 o 
  11   2   2     4629.74     4666.68    279.82 o 
  12   2   2     1106.61     1105.45    141.46 o 
  13   2   2     1113.67     1558.16    169.56 o 
 -14   3   2      259.21      157.71     70.04 o 
 -13   3   2     1304.78     1462.75    123.02 o 
 -12   3   2        3.42      -75.75     37.88 o 
 -11   3   2      374.41      388.11     51.46 o 
 -10   3   2     1475.46     1484.14     42.15 o 
  -9   3   2       94.06      117.14     21.57 o 
  -8   3   2     2408.64     2310.07     64.09 o 
  -7   3   2     5629.27     4876.94    492.81 o 
  -6   3   2     7456.56     8194.32    241.05 o 
  -5   3   2       63.70      -26.59     14.10 o 
  -4   3   2     8035.31     8381.43    142.23 o 
  -3   3   2     2050.06     2135.56     43.70 o 
  -2   3   2     8817.25     9153.33    153.07 o 
  -1   3   2    72076.14    85920.40   1372.14 o 
   0   3   2     3010.95     3121.24     55.30 o 
   1   3   2    14351.37    17509.93    259.42 o 
   3   3   2       66.34      118.68      8.60 o 
   4   3   2    25803.27    27978.88    698.51 o 
   5   3   2     6675.73     6799.06    153.20 o 
   6   3   2     8788.22     8543.15    410.63 o 
   7   3   2    27331.90    26382.16   1196.05 o 
   8   3   2    21120.19    21049.85    968.65 o 
   9   3   2     1936.36     1990.74    151.66 o 
  10   3   2      199.02      289.72     75.35 o 
  11   3   2     2891.85     2975.18    207.79 o 
  12   3   2     4436.02     4779.70    290.96 o 
  13   3   2      666.21      668.76    120.68 o 
 -13   4   2       69.86       59.36     42.77 o 
 -12   4   2      109.03      117.64     41.75 o 
 -11   4   2       20.19      -45.69     22.84 o 
 -10   4   2     1655.33     1808.13     59.13 o 
  -9   4   2      267.99      282.48     26.99 o 
  -8   4   2     4157.52     4172.59     97.97 o 
  -7   4   2     3038.74     2680.15    254.87 o 
  -6   4   2     4358.32     4553.52    221.36 o 
  -5   4   2      536.27      535.92     21.08 o 
  -4   4   2     1658.15     1958.78     42.79 o 
  -3   4   2    17452.00    18403.98    302.80 o 
  -2   4   2    38242.97    40094.75    712.77 o 
  -1   4   2     3679.05     4688.69     83.76 o 
   0   4   2      116.42       57.05      9.44 o 
   1   4   2    13916.76    15768.75    235.92 o 
   2   4   2     3839.35     4188.61     81.07 o 
   3   4   2     5257.63     5877.42    128.84 o 
   4   4   2     9111.53     9488.54    146.63 o 
   5   4   2     7019.45     6675.21    117.28 o 
   6   4   2     4319.29     4235.76     99.03 o 
   7   4   2      560.75      643.90     76.81 o 
   8   4   2     2906.14     2664.77    169.43 o 
   9   4   2       22.00       -9.88     47.96 o 
  10   4   2      820.99      895.59    106.70 o 
  11   4   2     2290.98     2502.24    184.87 o 
  12   4   2     3682.71     4510.83    276.01 o 
  13   4   2     1576.52     1527.06    160.65 o 
 -13   5   2      154.95      126.49     48.90 o 
 -12   5   2      961.15      982.15     52.46 o 
 -11   5   2       59.08       57.84     31.55 o 
 -10   5   2       65.33       48.76     27.07 o 
  -9   5   2     1913.87     1718.95     58.83 o 
  -8   5   2       36.42       -2.56     21.68 o 
  -7   5   2    12126.50    11543.51    235.32 o 
  -6   5   2     1907.61     1917.63     85.02 o 
  -5   5   2      129.68      127.12     19.44 o 
  -4   5   2       82.97       66.65     13.96 o 
  -3   5   2     4631.54     5446.79     99.46 o 
  -2   5   2    10935.14    10826.02    170.93 o 
  -1   5   2     4087.38     4336.02     69.68 o 
   0   5   2     1289.81     1130.59     26.60 o 
   1   5   2    12948.66    13706.63    211.35 o 
   2   5   2    10267.59    10257.90    169.98 o 
   3   5   2      979.23      823.90     32.91 o 
   4   5   2     2737.12     2771.59     83.15 o 
   5   5   2    19168.76    20167.28    290.28 o 
   6   5   2      794.26      758.15     18.78 o 
   7   5   2    13937.40    13611.09    261.08 o 
   8   5   2     2265.77     2553.12    167.58 o 
   9   5   2      585.97      537.32     82.06 o 
  10   5   2     4069.61     4183.41    245.40 o 
  11   5   2     2777.13     2739.35    196.17 o 
  12   5   2     1161.44     1269.18    139.11 o 
  13   5   2     1530.08     1497.73    158.47 o 
 -13   6   2       17.05       26.81     36.31 o 
 -12   6   2      118.75      -13.72     70.70 o 
 -11   6   2     1260.87     1018.25     58.54 o 
 -10   6   2     1097.48     1186.48     87.47 o 
  -9   6   2     2358.59     2333.84     79.09 o 
  -8   6   2     6087.24     5727.56    133.49 o 
  -7   6   2     2428.45     2274.88    101.92 o 
  -6   6   2     6999.41     6455.35    141.92 o 
  -5   6   2      674.58      650.69     34.03 o 
  -4   6   2      475.88      504.09     33.53 o 
  -3   6   2     2447.40     2244.31     48.27 o 
  -2   6   2      103.70      158.04     12.99 o 
  -1   6   2    13391.17    13994.82    190.32 o 
   0   6   2     1079.92     1088.13     26.19 o 
   1   6   2     2739.54     2654.82     45.69 o 
   2   6   2    15319.56    16047.70    247.93 o 
   3   6   2    16941.43    16984.11    279.24 o 
   4   6   2    16742.77    17244.08    396.93 o 
   5   6   2    14674.72    14401.85    473.13 o 
   6   6   2    10549.12    10816.03    180.93 o 
   7   6   2     3141.19     3081.31     53.86 o 
   8   6   2    14006.99    13823.88    286.56 o 
   9   6   2     4467.42     4482.94    115.59 o 
  10   6   2     1218.65     1457.39    132.98 o 
  11   6   2     4143.78     4232.13    255.16 o 
  12   6   2        0.82       44.56     75.26 o 
  13   6   2      226.66      209.80     92.88 o 
 -12   7   2      147.72       95.30     35.21 o 
 -11   7   2      582.48      644.30     53.96 o 
 -10   7   2       65.82      -46.70     33.70 o 
  -9   7   2      993.04     1044.27     52.85 o 
  -8   7   2     3846.04     3657.64     98.27 o 
  -7   7   2     5601.18     5215.90    124.07 o 
  -6   7   2       40.82       59.44     25.31 o 
  -5   7   2      240.28      184.59     29.36 o 
  -4   7   2     2182.55     2266.70     64.29 o 
  -3   7   2     1712.23     1566.70     37.68 o 
  -2   7   2     7152.74     7157.95    104.66 o 
  -1   7   2     4416.66     4258.17     70.82 o 
   0   7   2     5497.96     5690.69     89.83 o 
   1   7   2     2803.09     3015.68     52.80 o 
   2   7   2     7376.34     7575.45    123.47 o 
   3   7   2     6133.79     6115.10    109.29 o 
   4   7   2    14178.10    13838.28    230.59 o 
   5   7   2     1673.57     1015.92     63.45 o 
   6   7   2     6219.31     6337.71    143.30 o 
   7   7   2      734.04      626.03     21.75 o 
   8   7   2    13398.17    13805.63    294.71 o 
   9   7   2    11053.02    10539.05    373.74 o 
  10   7   2       42.12       75.40     26.09 o 
  11   7   2      319.84      286.97     84.78 o 
  12   7   2      102.24      -17.76     70.79 o 
  13   7   2     3947.51     4501.95    277.91 o 
 -12   8   2      434.13      521.84     87.80 o 
 -11   8   2       73.78       88.67     38.04 o 
 -10   8   2        3.79      -66.32     36.61 o 
  -9   8   2      147.78       82.94     35.46 o 
  -8   8   2      556.90      577.73     43.10 o 
  -7   8   2      567.90      451.00     38.93 o 
  -6   8   2     1657.28     1677.86     57.14 o 
  -5   8   2      124.99       92.37     50.08 o 
  -4   8   2     2410.60     2348.98     80.13 o 
  -3   8   2     1920.31     1827.19     47.59 o 
  -2   8   2     7376.90     7482.44    110.41 o 
  -1   8   2     1430.80     1454.84     38.14 o 
   0   8   2     5008.86     4969.40     76.78 o 
   1   8   2     1339.69     1334.58     32.96 o 
   2   8   2      968.84     1007.73     43.20 o 
   3   8   2     2203.28     2074.74     65.45 o 
   4   8   2       36.60       22.45     18.23 o 
   5   8   2       23.98        2.85      8.33 o 
   6   8   2      730.22      580.56     49.42 o 
   7   8   2      418.90      386.33     21.40 o 
   8   8   2     5323.17     5520.01    108.19 o 
   9   8   2    10767.76    11036.88    239.21 o 
  10   8   2     1061.71      915.46     73.74 o 
  11   8   2      148.38      158.80     38.07 o 
  12   8   2      460.95      627.60     56.16 o 
  13   8   2      641.41      878.07     76.89 o 
 -11   9   2        1.02       41.79     40.50 o 
 -10   9   2     1624.41     1734.20     72.08 o 
  -9   9   2     1503.41     1434.95     60.51 o 
  -8   9   2     1187.24     1093.25     51.85 o 
  -7   9   2      770.25      831.95     54.39 o 
  -6   9   2      319.11      262.50     31.15 o 
  -5   9   2      323.86      336.23     36.87 o 
  -4   9   2      406.85      312.78     51.14 o 
  -3   9   2      194.31      143.26     34.75 o 
  -2   9   2     2376.72     2168.51     49.13 o 
  -1   9   2    19978.55    20241.65    275.61 o 
   0   9   2     2971.55     3007.79     53.67 o 
   1   9   2      303.18      280.90     20.66 o 
   2   9   2      833.82      841.28     35.13 o 
   3   9   2      568.66      416.88     24.19 o 
   4   9   2     7119.33     6783.18    161.10 o 
   5   9   2     1436.18     1425.79     54.52 o 
   6   9   2     6664.64     6724.31    157.54 o 
   7   9   2      870.22      773.14     38.36 o 
   8   9   2     1784.67     1780.60     59.27 o 
   9   9   2     6299.68     6916.28    260.39 o 
  10   9   2     3886.53     3858.16    169.03 o 
  11   9   2        6.33      -23.32     39.51 o 
  12   9   2      222.47      222.80     49.09 o 
  13   9   2      904.91     1012.14     88.97 o 
  14   9   2     1401.93     1581.00    104.48 o 
 -10  10   2      136.08      131.12     44.37 o 
  -9  10   2     2343.63     2322.31     78.30 o 
  -8  10   2     2100.93     2029.15    115.85 o 
  -7  10   2     1570.07     1540.90     61.81 o 
  -6  10   2      987.19      925.69     47.55 o 
  -5  10   2      207.52      226.97     31.10 o 
  -4  10   2      255.43      268.39     29.93 o 
  -3  10   2      258.68      269.38     28.66 o 
  -2  10   2     1144.64     1032.82     38.34 o 
  -1  10   2    10998.05    10799.24    179.95 o 
   0  10   2    22817.76    22804.70    329.92 o 
   1  10   2     5170.69     5261.59    116.55 o 
   2  10   2     1696.71     1569.75     45.95 o 
   3  10   2     8719.32     8463.62    175.17 o 
   4  10   2       99.58       55.83     25.96 o 
   5  10   2     5369.60     4893.25    125.20 o 
   6  10   2       61.67       20.73     31.69 o 
   7  10   2     4971.46     5001.99    125.10 o 
   8  10   2      657.41      583.28     38.46 o 
   9  10   2       45.27      -47.54     23.77 o 
  10  10   2        4.95      -18.91     30.31 o 
  11  10   2      381.72      386.12     61.48 o 
  12  10   2     1067.61     1172.00     99.71 o 
  13  10   2        5.64       37.57     50.76 o 
 -10  11   2      747.09      673.66    107.73 o 
  -9  11   2      318.42      315.66     45.20 o 
  -8  11   2      638.87      657.87     49.91 o 
  -7  11   2        8.51       46.06     35.96 o 
  -6  11   2      353.49      364.40     39.12 o 
  -5  11   2      621.13      633.07     46.46 o 
  -4  11   2       71.79       70.28     28.87 o 
  -3  11   2     1364.12     1402.37     54.23 o 
  -2  11   2     4761.76     4791.95    118.12 o 
  -1  11   2     1776.98     1731.52     56.22 o 
   0  11   2     6166.08     6010.40    121.46 o 
   1  11   2     3861.20     3820.55     84.81 o 
   2  11   2       20.01      -38.45     19.22 o 
   3  11   2     2269.29     2074.43     62.12 o 
   4  11   2     1326.04     1213.21     59.21 o 
   5  11   2     3660.32     3263.68     95.26 o 
   6  11   2     8472.77     8224.94    194.97 o 
   7  11   2      159.40      143.06     29.64 o 
   8  11   2       20.93        1.55     28.83 o 
   9  11   2     1879.06     1782.94     65.00 o 
  10  11   2     2442.94     2555.01     98.57 o 
  11  11   2     2063.54     2050.81    161.50 o 
  12  11   2     5249.87     5221.28    243.40 o 
  13  11   2     1911.96     2107.86    140.29 o 
  -9  12   2        3.70       11.76     43.68 o 
  -8  12   2      717.25      796.49     55.73 o 
  -7  12   2       29.04       48.39     40.55 o 
  -6  12   2      230.99      129.64     40.29 o 
  -5  12   2      384.36      325.16     42.50 o 
  -4  12   2       57.01       40.94     34.90 o 
  -3  12   2     1440.87     1514.28     73.76 o 
  -2  12   2     3094.72     2890.45    200.96 o 
  -1  12   2     2930.41     3141.14    168.77 o 
   0  12   2      700.68      615.16     41.16 o 
   1  12   2        1.55      -12.60     21.91 o 
   2  12   2      390.43      442.95     29.55 o 
   3  12   2     1136.85     1069.19     47.51 o 
   4  12   2       10.52      -42.58     29.63 o 
   5  12   2     2312.10     2118.62     77.29 o 
   6  12   2     7185.04     6792.97    170.52 o 
   7  12   2     1629.56     1406.03     64.32 o 
   8  12   2        5.65      -19.87     30.62 o 
   9  12   2      205.84      275.55     40.53 o 
  10  12   2      776.17      761.36     43.12 o 
  11  12   2     2706.10     2804.26    124.21 o 
  12  12   2     3053.63     3245.69    183.72 o 
  -8  13   2      591.86      589.38     60.62 o 
  -7  13   2      994.91     1144.20     71.48 o 
  -6  13   2       59.38      -38.92     44.24 o 
  -5  13   2        2.05      -79.46     39.73 o 
  -4  13   2     1105.37     1060.19     81.26 o 
  -3  13   2       81.18       69.89     51.14 o 
  -2  13   2      345.96      365.27     55.92 o 
  -1  13   2      386.12      347.39     92.10 o 
   0  13   2     1939.28     1861.73    109.09 o 
   1  13   2      572.54      542.04     44.54 o 
   2  13   2       28.91       22.39     26.96 o 
   3  13   2     2060.32     2179.25     79.60 o 
   4  13   2       36.58       21.47     36.82 o 
   5  13   2      215.19      105.24     40.52 o 
   6  13   2     1420.33     1317.74     66.12 o 
   7  13   2     3160.27     3319.95    104.73 o 
   8  13   2      114.74       45.93     36.24 o 
   9  13   2       54.97       35.18     35.24 o 
  10  13   2      422.39      432.10     39.73 o 
  11  13   2      158.19      174.91     47.64 o 
  12  13   2     1412.25     1508.45    165.47 o 
  -7  14   2      364.49      267.02     74.85 o 
  -6  14   2       23.06       -0.91     54.45 o 
  -5  14   2      809.73      924.04     87.08 o 
  -4  14   2      173.48       77.63     60.24 o 
  -3  14   2     2259.58     2596.86    131.62 o 
  -2  14   2       29.19      -39.76     88.80 o 
  -1  14   2      137.53       68.63     51.70 o 
   0  14   2      828.97      786.02     92.28 o 
   1  14   2      729.63      537.00     63.41 o 
   2  14   2        7.95       54.88     34.46 o 
   3  14   2      680.13      620.05     42.26 o 
   4  14   2      705.44      781.52     60.34 o 
   5  14   2      763.86      785.39     60.65 o 
   6  14   2     1899.21     1975.64     86.32 o 
   7  14   2       88.18       77.25     41.40 o 
   8  14   2       30.30      -38.90     38.63 o 
   9  14   2      952.90      936.43    103.60 o 
  10  14   2       16.84      -42.77     35.84 o 
  11  14   2        9.36      -45.45     48.48 o 
  -5  15   2     2302.36     2944.08    314.07 o 
  -4  15   2     1810.11     1991.59    123.69 o 
  -3  15   2      267.54      324.95     68.75 o 
  -2  15   2      902.55      682.97     73.27 o 
  -1  15   2      222.24      190.31     58.02 o 
   0  15   2      531.86      513.12     61.66 o 
   1  15   2       18.82      -75.16     51.38 o 
   2  15   2       78.34      -27.77     41.34 o 
   3  15   2      365.24      363.60     74.04 o 
   4  15   2      220.92      127.74     47.80 o 
   5  15   2       36.33       41.50     43.58 o 
   6  15   2     1607.39     1528.04     79.74 o 
   7  15   2     1615.01     1312.67     73.34 o 
   8  15   2      236.84      212.99     47.87 o 
   9  15   2     4089.48     4493.82    131.80 o 
  10  15   2     2515.22     2527.75    173.69 o 
  -4  16   2     3659.39     4333.69    188.34 o 
  -3  16   2      636.50      492.47     85.35 o 
  -2  16   2        2.57      -83.84     61.11 o 
  -1  16   2      126.33      169.48     87.19 o 
   0  16   2       33.67       67.53     76.50 o 
   1  16   2      209.73      301.60     78.90 o 
   2  16   2       73.89       89.91     53.92 o 
   3  16   2      603.52      482.38     75.27 o 
   4  16   2      627.58      600.24     62.82 o 
   5  16   2      544.06      578.20     61.05 o 
   6  16   2        3.11      -44.90     45.76 o 
   7  16   2      963.09      982.79     69.44 o 
   8  16   2      227.37      118.35     51.07 o 
   9  16   2     1149.82     1195.43     93.19 o 
  -1  17   2      131.68      316.45     96.00 o 
   1  17   2       61.92      224.54     84.56 o 
   2  17   2      482.34      506.34     65.34 o 
   3  17   2       61.84       54.35     68.74 o 
   4  17   2      761.65      859.48     90.17 o 
   5  17   2      319.53      301.03     80.41 o 
   6  17   2      379.23      413.04     62.44 o 
   7  17   2      128.72       40.22     67.21 o 
  -5 -17   3     1146.70     1275.36    103.40 o 
  -4 -17   3      549.25      545.67     85.55 o 
  -3 -17   3      319.97      304.57     76.72 o 
  -2 -17   3       55.07       -2.02    100.74 o 
  -1 -17   3      517.37      403.24     90.28 o 
   0 -17   3      373.19      232.21     71.59 o 
  -7 -16   3       39.46       14.42     61.94 o 
  -6 -16   3      733.02      770.25     65.47 o 
  -5 -16   3       24.72      -42.18     47.69 o 
  -4 -16   3     2967.22     3316.85    121.55 o 
  -3 -16   3      869.41      813.40     86.91 o 
  -2 -16   3     1019.44     1169.67     90.86 o 
  -1 -16   3       82.96        0.21     72.40 o 
   0 -16   3      809.69      906.77     81.16 o 
   1 -16   3      153.20      274.43     68.39 o 
   2 -16   3      133.77      271.74     73.03 o 
   3 -16   3      422.74      529.18     84.71 o 
  -9 -15   3      362.89      209.62     79.00 o 
  -8 -15   3     1315.59     1404.13    103.62 o 
  -7 -15   3      626.13      540.91     57.38 o 
  -6 -15   3     1119.09     1020.37     68.07 o 
  -5 -15   3     3179.09     3305.49    113.44 o 
  -4 -15   3        1.05       40.89     44.40 o 
  -3 -15   3      613.01      578.54     58.70 o 
  -2 -15   3       31.57      -20.60     39.88 o 
  -1 -15   3       31.59       22.77     42.59 o 
   0 -15   3      741.19      873.66    105.22 o 
   1 -15   3      642.37      656.13     95.45 o 
   2 -15   3       65.17       22.80     58.90 o 
   3 -15   3      482.44      545.21    110.51 o 
   4 -15   3       83.01      -40.10     87.58 o 
   5 -15   3     1491.83     1464.84    110.40 o 
 -10 -14   3      104.89       70.54     39.92 o 
  -9 -14   3      216.14      216.46     67.53 o 
  -8 -14   3      999.79      970.61     61.46 o 
  -7 -14   3      631.33      664.20     80.17 o 
  -6 -14   3       25.19       11.79     40.77 o 
  -5 -14   3     2078.23     2195.50     94.61 o 
  -4 -14   3     3575.86     3551.00    115.40 o 
  -3 -14   3      113.03       99.30     43.39 o 
  -2 -14   3       53.90       21.47     34.76 o 
  -1 -14   3      155.12      231.32     62.29 o 
   0 -14   3      274.87      207.85     53.44 o 
   1 -14   3      446.57      473.25     77.16 o 
   2 -14   3      644.09      654.68     69.13 o 
   3 -14   3      248.88      231.13     62.90 o 
   4 -14   3      461.31      503.01     73.97 o 
   5 -14   3      128.90       76.87     58.61 o 
   6 -14   3     1527.27     1747.25    139.03 o 
 -11 -13   3        2.15       42.68     45.58 o 
 -10 -13   3       17.68       56.01     33.58 o 
  -9 -13   3       16.54      -10.26     34.49 o 
  -8 -13   3        4.80       29.53     36.78 o 
  -7 -13   3      333.13      319.94     44.47 o 
  -6 -13   3     1527.62     1549.45     70.83 o 
  -5 -13   3      328.86      307.26     43.60 o 
  -4 -13   3     1881.92     1822.61     76.99 o 
  -3 -13   3      180.01       94.25     41.56 o 
  -2 -13   3      180.15      120.61     34.03 o 
  -1 -13   3       58.90       94.87     53.04 o 
   0 -13   3      555.59      543.37     50.59 o 
   1 -13   3      340.43      255.50     51.99 o 
   2 -13   3     1265.46     1026.60     86.21 o 
   3 -13   3      233.88      213.22     61.80 o 
   4 -13   3       86.89      154.33     60.36 o 
   5 -13   3      851.06      940.49     69.73 o 
   6 -13   3        1.42      -18.21     40.11 o 
   7 -13   3      964.70      905.97     73.44 o 
   8 -13   3       48.78        4.34     56.65 o 
 -12 -12   3      465.44      541.75     83.34 o 
 -11 -12   3      978.87     1147.40    185.39 o 
 -10 -12   3     1506.72     1425.06     59.52 o 
  -9 -12   3     1458.03     1625.24     65.10 o 
  -8 -12   3        7.57       14.08     33.66 o 
  -7 -12   3      160.57      236.14     45.76 o 
  -6 -12   3     3312.21     3103.91     96.68 o 
  -5 -12   3     8000.69     7920.31    193.93 o 
  -4 -12   3       54.64       10.32     32.19 o 
  -3 -12   3     3862.91     3687.82    109.69 o 
  -2 -12   3      710.31      639.69     35.30 o 
  -1 -12   3     2758.85     2791.71     72.98 o 
   0 -12   3       11.55       -0.54     30.19 o 
   1 -12   3      221.64      235.22     48.19 o 
   2 -12   3     5570.03     5856.22    369.08 o 
   3 -12   3     1404.50     1658.64    100.57 o 
   4 -12   3     1981.96     2171.53    113.63 o 
   5 -12   3      316.10      326.62     45.22 o 
   6 -12   3       62.62       67.80     44.08 o 
   7 -12   3       15.10      -58.72     54.04 o 
   8 -12   3      159.14      141.87     44.49 o 
   9 -12   3      830.18      841.44     69.95 o 
 -12 -11   3      855.93      751.25     83.48 o 
 -11 -11   3     4806.89     5182.65    337.12 o 
 -10 -11   3     3234.89     3205.68    188.72 o 
  -9 -11   3     5205.58     5384.87    134.51 o 
  -8 -11   3     1746.20     1698.50     64.06 o 
  -7 -11   3     1180.11     1281.12     57.20 o 
  -6 -11   3        6.49      -30.23     28.11 o 
  -5 -11   3     1220.60     1295.36     58.70 o 
  -4 -11   3     4439.77     4204.02    115.11 o 
  -3 -11   3      541.50      444.41     39.33 o 
  -2 -11   3     1285.89     1215.67     45.18 o 
  -1 -11   3     2275.49     2198.31     60.16 o 
   0 -11   3      755.50      826.30     42.60 o 
   1 -11   3     1760.15     1916.41     82.52 o 
   2 -11   3     3643.31     3806.98    116.81 o 
   3 -11   3     6660.29     7231.79    164.35 o 
   4 -11   3     2683.94     2945.75    104.11 o 
   5 -11   3     3581.04     3392.93     93.92 o 
   6 -11   3     1092.84     1231.94     62.87 o 
   7 -11   3        2.03      -53.04     35.11 o 
   8 -11   3        6.77      -71.80     35.90 o 
   9 -11   3      839.13      699.32     54.24 o 
  10 -11   3     1392.33     1297.52     94.63 o 
 -13 -10   3     1031.53     1188.39    102.48 o 
 -12 -10   3       45.82       80.32     53.09 o 
 -11 -10   3     1497.19     1415.00    107.26 o 
 -10 -10   3     4372.02     4596.21    275.42 o 
  -9 -10   3      296.76      269.47     29.92 o 
  -8 -10   3     3439.08     3428.53    102.51 o 
  -7 -10   3     2704.07     2601.77     78.11 o 
  -6 -10   3     3230.42     2844.39     83.93 o 
  -5 -10   3      226.96      191.04     30.64 o 
  -4 -10   3     1557.78     1499.03     65.36 o 
  -3 -10   3     1652.20     1607.74     63.07 o 
  -2 -10   3     1535.02     1567.98     47.12 o 
  -1 -10   3      114.50       78.36     20.16 o 
   0 -10   3      503.53      414.52     27.49 o 
   1 -10   3     6211.43     6169.12    111.56 o 
   2 -10   3     6673.24     6584.69    130.74 o 
   3 -10   3     2968.52     2876.59     74.78 o 
   4 -10   3     1358.02     1381.75     53.01 o 
   5 -10   3      267.81      277.72     33.22 o 
   6 -10   3      546.30      542.49     36.22 o 
   7 -10   3      118.04      164.07     45.97 o 
   8 -10   3     1589.43     1479.80     63.36 o 
   9 -10   3     1075.16      946.73     55.92 o 
  10 -10   3     2258.32     2363.41    115.61 o 
 -13  -9   3      131.37      159.81     49.58 o 
 -12  -9   3      124.85      132.00     47.94 o 
 -11  -9   3       17.25      -15.67     41.42 o 
 -10  -9   3     1329.13     1439.16     63.27 o 
  -9  -9   3      957.87      901.45     54.30 o 
  -8  -9   3      447.25      418.53     30.67 o 
  -7  -9   3       21.20       -8.49     22.37 o 
  -6  -9   3       49.58      -16.89     27.39 o 
  -5  -9   3     3893.14     3731.39     99.07 o 
  -4  -9   3     3672.30     3432.10     94.96 o 
  -3  -9   3     6404.05     6319.15    153.91 o 
  -2  -9   3     2851.07     2974.18     66.27 o 
  -1  -9   3      746.72      781.88     32.03 o 
   0  -9   3      164.46      123.61     20.22 o 
   1  -9   3       87.36       50.19     15.49 o 
   2  -9   3    12774.56    13159.80    198.64 o 
   3  -9   3     2231.29     2192.72     60.96 o 
   4  -9   3     1490.33     1590.17     53.53 o 
   5  -9   3      223.61      165.59     29.24 o 
   6  -9   3     1787.41     1624.98     66.73 o 
   7  -9   3       52.88       60.83     29.99 o 
   8  -9   3     1458.60     1448.92     59.83 o 
   9  -9   3     2718.54     2820.84     89.01 o 
  10  -9   3     3880.72     3903.71    140.80 o 
  11  -9   3     2884.20     3175.28     95.89 o 
 -13  -8   3     3790.37     3727.37    172.57 o 
 -12  -8   3     2743.76     2745.55    135.63 o 
 -11  -8   3       15.04       29.16     36.64 o 
 -10  -8   3      646.93      521.05     52.93 o 
  -9  -8   3      125.99       91.19     26.26 o 
  -8  -8   3     8901.58     8891.77    168.73 o 
  -7  -8   3     5269.60     5472.99    128.54 o 
  -6  -8   3       59.84        9.34     29.24 o 
  -5  -8   3     2403.84     2411.60     85.27 o 
  -4  -8   3     4799.61     4704.95    115.46 o 
  -3  -8   3     3600.90     3606.14     95.02 o 
  -2  -8   3     5706.45     5653.77     97.59 o 
  -1  -8   3     3157.61     3360.24     64.39 o 
   0  -8   3     3190.89     2881.06     50.86 o 
   1  -8   3     6659.16     6562.64    104.83 o 
   2  -8   3       55.14       55.69     14.14 o 
   3  -8   3     5312.32     5282.03     97.36 o 
   4  -8   3      940.27      874.77     37.06 o 
   5  -8   3      806.58      711.02     43.39 o 
   6  -8   3      642.50      553.22     38.98 o 
   7  -8   3      613.10      505.53     37.54 o 
   8  -8   3     1053.04      971.74     47.93 o 
   9  -8   3      282.97      275.34     37.62 o 
  10  -8   3     1502.72     1531.57     78.14 o 
  11  -8   3     1171.23     1087.52     50.40 o 
  12  -8   3      635.32      747.58     67.49 o 
 -12  -7   3     6285.16     6408.13    262.48 o 
 -11  -7   3     3356.51     3402.30    151.20 o 
 -10  -7   3        1.16        8.93     28.97 o 
  -9  -7   3     1186.12     1103.58     47.67 o 
  -8  -7   3      814.87      892.66     37.23 o 
  -7  -7   3    12541.52    13464.08    249.26 o 
  -6  -7   3     1008.01     1022.01     78.45 o 
  -4  -7   3      198.66      282.10     22.26 o 
  -3  -7   3     2270.13     2346.65     62.92 o 
  -2  -7   3      394.94      323.88     16.49 o 
  -1  -7   3       18.96        5.72      7.16 o 
   0  -7   3     1262.13     1187.12     29.35 o 
   1  -7   3     2719.27     2552.17     52.69 o 
   2  -7   3     8202.14     8146.06    117.64 o 
   3  -7   3      244.59      218.29     18.59 o 
   4  -7   3     1624.66     1528.46     52.21 o 
   5  -7   3      503.11      467.26     30.07 o 
   6  -7   3      610.09      615.48     36.03 o 
   7  -7   3     3948.45     3787.94     89.59 o 
   8  -7   3     1080.83     1034.66     47.70 o 
   9  -7   3     2118.39     2240.68     86.88 o 
  10  -7   3       10.04      -11.44     27.03 o 
  11  -7   3       50.96       -1.09     30.21 o 
  12  -7   3      253.94      190.25     41.17 o 
 -10  -6   3       68.86       20.59     25.95 o 
  -9  -6   3       77.22       77.83     26.04 o 
  -8  -6   3       98.30       74.61     15.79 o 
  -7  -6   3    11329.13    11575.07    190.26 o 
  -6  -6   3    19336.34    19568.54    356.80 o 
  -5  -6   3      271.69      334.51     17.81 o 
  -4  -6   3     6587.82     6860.89    131.53 o 
  -3  -6   3      544.97      499.69     20.35 o 
  -2  -6   3    16220.98    17964.70    275.72 o 
  -1  -6   3    26326.39    27829.38    416.08 o 
   0  -6   3     1407.25     1538.54     32.99 o 
   1  -6   3      154.46      116.33     14.92 o 
   2  -6   3      337.66      338.09     15.68 o 
   3  -6   3     1047.06      962.78     28.26 o 
   4  -6   3     3240.47     3309.89     74.06 o 
   5  -6   3     2571.01     2335.42     89.06 o 
   6  -6   3       19.39       -2.85     19.62 o 
   7  -6   3    11561.16    11585.02    215.28 o 
   8  -6   3     1258.33     1238.80     66.08 o 
   9  -6   3     1479.73     1386.66     53.25 o 
  10  -6   3     1843.17     1861.84     55.36 o 
  11  -6   3      460.42      481.86     40.47 o 
  12  -6   3      935.40      911.86     65.75 o 
  13  -6   3     1110.75     1211.99     67.72 o 
 -10  -5   3     1116.16     1171.81    113.53 o 
  -9  -5   3     2337.76     2476.93    155.10 o 
  -8  -5   3      974.05      992.93     47.53 o 
  -7  -5   3    10019.64    10267.23    192.64 o 
  -6  -5   3    35212.41    35699.09    869.10 o 
  -5  -5   3     3941.65     3748.81     61.89 o 
  -4  -5   3      155.06      155.65     14.70 o 
  -3  -5   3        8.17       -3.71      9.26 o 
  -2  -5   3     2546.71     2769.13     58.06 o 
  -1  -5   3    26550.66    27979.57    415.10 o 
   0  -5   3    24587.19    26767.06    376.48 o 
   1  -5   3       28.95        0.05      7.70 o 
   2  -5   3      297.59      264.03     14.09 o 
   3  -5   3     1683.77     1624.34     38.65 o 
   4  -5   3      320.16      460.36     21.60 o 
   5  -5   3     7150.38     7119.42    152.10 o 
   6  -5   3        7.16       28.29     18.02 o 
   7  -5   3     1868.02     1904.26     53.94 o 
   8  -5   3     9046.70     8726.02    211.99 o 
   9  -5   3     3183.84     3048.27     67.65 o 
  10  -5   3      490.86      457.24     30.37 o 
  11  -5   3      433.11      399.29     35.50 o 
  12  -5   3      418.77      379.41     44.38 o 
  13  -5   3     2140.85     2266.25    172.84 o 
 -10  -4   3     5543.26     6247.47    323.41 o 
  -9  -4   3     9861.13     9954.25    477.33 o 
  -8  -4   3     4199.89     4491.35    235.08 o 
  -7  -4   3      234.43      225.01     44.66 o 
  -6  -4   3     7711.37     7971.98    149.64 o 
  -5  -4   3    15598.16    16142.43    273.78 o 
  -4  -4   3     2895.54     2895.42     52.65 o 
  -3  -4   3       42.30       27.39      7.05 o 
  -2  -4   3     2691.30     2233.22     48.50 o 
  -1  -4   3    18055.80    19516.95    318.01 o 
   0  -4   3     9927.84    10644.69    165.10 o 
   1  -4   3    13138.71    14612.76    209.21 o 
   2  -4   3     7518.59     8454.97    146.35 o 
   3  -4   3      367.78      427.60     18.40 o 
   4  -4   3     1985.31     2077.41     48.61 o 
   5  -4   3      785.41      804.03     25.15 o 
   6  -4   3      269.80      318.80     24.03 o 
   7  -4   3      172.79      183.17     22.87 o 
   8  -4   3     4146.39     4137.20     86.61 o 
   9  -4   3     8283.81     8499.32    158.75 o 
  10  -4   3      220.25      210.60     30.36 o 
  11  -4   3      350.80      342.08     34.46 o 
  12  -4   3       98.73       20.86     34.01 o 
  13  -4   3      830.14      772.82     67.66 o 
  14  -4   3     2021.80     2201.98    123.07 o 
 -10  -3   3     5668.77     6087.65    318.02 o 
  -9  -3   3     8508.60     8759.41    426.72 o 
  -8  -3   3       52.77       25.21     37.56 o 
  -7  -3   3        5.46       51.11     34.20 o 
  -6  -3   3     2341.73     2304.24     59.93 o 
  -5  -3   3        8.38        8.81      8.40 o 
  -4  -3   3     2631.40     3169.08     50.67 o 
  -2  -3   3      472.72      457.50     19.45 o 
  -1  -3   3     2161.55     1992.14     35.44 o 
   0  -3   3     2407.66     2668.53     42.44 o 
   1  -3   3     3171.98     3632.87     65.82 o 
   2  -3   3     2925.96     3708.40     83.01 o 
   3  -3   3       35.86       84.49      9.42 o 
   4  -3   3      782.19      756.13     37.67 o 
   5  -3   3    13955.44    14154.76    221.54 o 
   6  -3   3    10896.80    10910.84    447.95 o 
   8  -3   3     4149.31     3991.71     81.72 o 
   9  -3   3     1737.41     1550.58     57.91 o 
  10  -3   3      838.44      831.93     39.81 o 
  11  -3   3     4393.71     4588.96    130.63 o 
  12  -3   3      602.41      646.10     67.21 o 
  13  -3   3        5.26      -28.19     50.44 o 
  14  -3   3     1587.63     1658.67    136.35 o 
 -10  -2   3     7550.37     7932.03    399.26 o 
  -9  -2   3    17132.08    17484.74    807.11 o 
  -8  -2   3       77.40      118.46     43.47 o 
  -7  -2   3     1829.75     1885.83    162.19 o 
  -6  -2   3    27386.94    27642.58    775.68 o 
  -5  -2   3    34015.02    35845.97    781.89 o 
  -4  -2   3    14221.66    15661.41    235.30 o 
  -2  -2   3     8262.98     8848.86    162.33 o 
  -1  -2   3    19185.05    23392.39    376.63 o 
   0  -2   3     1319.78     1659.92     35.58 o 
   1  -2   3    77095.88    89458.20   1420.91 o 
   2  -2   3     1309.34     1680.85     31.31 o 
   3  -2   3     2118.93     2442.56     58.93 o 
   4  -2   3      494.86      500.82     18.97 o 
   5  -2   3     1963.17     2297.67     55.29 o 
   6  -2   3     3905.58     3922.93     75.88 o 
   7  -2   3     3084.51     2971.74     66.82 o 
   8  -2   3     2137.91     2257.22     52.01 o 
   9  -2   3     4842.70     4687.83    131.66 o 
  10  -2   3       94.71       72.28    132.51 o 
  11  -2   3       34.98       43.93     40.16 o 
  12  -2   3      811.85      848.07     70.00 o 
  13  -2   3       70.41       32.20     47.98 o 
  14  -2   3       11.08        4.67     60.29 o 
 -14  -1   3      150.38       65.42     46.10 o 
 -13  -1   3      307.43      321.81     48.43 o 
 -12  -1   3     4416.99     4653.14    200.01 o 
 -10  -1   3     3025.99     2986.03    192.81 o 
  -9  -1   3    22832.27    22967.66   1049.13 o 
  -8  -1   3     3066.19     3034.45    176.96 o 
  -7  -1   3       68.98      126.01     38.43 o 
  -6  -1   3      259.55      102.10     27.82 o 
  -5  -1   3     7944.06     8296.73    236.01 o 
  -4  -1   3    47488.42    49054.21   1754.03 o 
  -3  -1   3    29344.51    33659.51    500.47 o 
  -2  -1   3    58187.39    69632.93   1447.78 o 
  -1  -1   3      833.54     1044.44     20.80 o 
   0  -1   3    18173.95    20859.74    373.86 o 
   1  -1   3    34983.90    40344.94    556.22 o 
   2  -1   3    31424.13    35936.91    488.14 o 
   3  -1   3      147.88      240.13      9.98 o 
   4  -1   3     3374.06     3845.09     87.51 o 
   5  -1   3    27534.90    28194.86    759.55 o 
   6  -1   3     9321.87     9818.98    151.38 o 
   7  -1   3      405.27      456.06     16.98 o 
   8  -1   3       13.53       -9.91     11.69 o 
   9  -1   3        3.39      -32.95     16.47 o 
  10  -1   3      242.46      198.46    198.27 o 
  11  -1   3        6.70        1.43     94.76 o 
  12  -1   3        2.97       11.27     40.64 o 
  13  -1   3      285.67      265.60    109.56 o 
  14  -1   3     3711.85     3938.85    246.00 o 
 -14   0   3     1072.44     1149.65    100.40 o 
 -13   0   3      130.15       28.21     48.72 o 
 -12   0   3     4346.92     4389.07    197.91 o 
 -11   0   3     3638.64     3632.62    164.21 o 
 -10   0   3      625.38      508.69     69.97 o 
  -9   0   3     1731.47     1760.01    203.79 o 
  -8   0   3    13655.49    13864.38    272.80 o 
  -7   0   3      485.97      497.05     20.47 o 
  -6   0   3     3781.48     3818.33     73.91 o 
  -5   0   3      416.24      375.09     11.18 o 
  -4   0   3     2135.67     2240.50     34.99 o 
  -3   0   3     3852.82     4142.73    126.31 o 
  -2   0   3     1162.41     1730.87     43.95 o 
  -1   0   3     3181.99     3416.30     64.79 o 
   0   0   3    31847.21    36951.40    682.45 o 
   1   0   3    68921.28    81229.61   1210.29 o 
   2   0   3      735.79     1088.45     26.80 o 
   3   0   3     3993.11     4603.81     91.55 o 
   4   0   3    16476.39    18192.79    381.81 o 
   5   0   3     7567.11     7848.11    123.73 o 
   6   0   3    31021.84    30966.56    525.87 o 
   7   0   3      176.17      198.76     10.44 o 
   8   0   3      291.68      295.48     17.20 o 
   9   0   3        7.55       -3.65     15.28 o 
  10   0   3      322.78      332.33     37.80 o 
  11   0   3      245.33      239.79     40.35 o 
  12   0   3      278.88      297.66     32.53 o 
  13   0   3      663.85      570.98     41.27 o 
  14   0   3     3230.59     3234.29    168.33 o 
  15   0   3     2724.61     2714.02    154.95 o 
 -14   1   3     1528.28     1620.81    118.70 o 
 -13   1   3      431.03      378.86     66.29 o 
 -12   1   3      604.97      439.41     62.35 o 
 -11   1   3     1673.83     1706.36    105.34 o 
 -10   1   3        9.09       -8.70     19.41 o 
  -9   1   3    11481.47    11267.24    222.20 o 
  -8   1   3      971.34      982.63     27.43 o 
  -7   1   3      657.99      721.79     18.90 o 
  -6   1   3     8924.60     9063.70    143.55 o 
  -5   1   3      226.25      258.34     11.13 o 
  -4   1   3       20.40       50.61      8.60 o 
  -3   1   3     4020.12     4100.51     82.88 o 
  -2   1   3    24147.50    26309.44    484.60 o 
  -1   1   3     7653.19     8944.55    161.06 o 
   0   1   3     7563.97     8388.75    139.74 o 
   1   1   3    55661.45    62704.23   1022.36 o 
   2   1   3    16798.27    19705.79    413.29 o 
   3   1   3      290.67      399.71     11.04 o 
   5   1   3    14226.74    14357.82    269.00 o 
   7   1   3     6328.97     6107.16    181.75 o 
   8   1   3     1623.12     1534.97    132.19 o 
   9   1   3     2258.65     2200.44     54.23 o 
  10   1   3      285.16      258.68     23.08 o 
  11   1   3     1969.29     2066.83     66.78 o 
  12   1   3      782.20      771.80     60.94 o 
  13   1   3        9.44      -42.39     67.53 o 
  14   1   3      633.10      578.75     64.49 o 
  15   1   3     1563.41     1477.98    107.20 o 
 -14   2   3     1027.32     1046.92     98.42 o 
 -13   2   3     2317.16     2321.60    144.12 o 
 -12   2   3      776.73      829.39     81.47 o 
 -11   2   3      870.89      829.23     50.34 o 
 -10   2   3      534.37      574.23     36.01 o 
  -9   2   3    11008.25    11483.35    199.84 o 
  -8   2   3    11644.47    12162.41    190.94 o 
  -7   2   3      997.99     1039.24     30.25 o 
  -6   2   3    15388.33    16610.14    238.14 o 
  -5   2   3    21647.15    22675.04    412.08 o 
  -4   2   3     3527.58     3732.65     69.74 o 
  -3   2   3     5817.11     7022.75    145.31 o 
  -2   2   3     5640.58     7114.34    118.96 o 
  -1   2   3    25719.09    31235.61    563.02 o 
   0   2   3        6.03       -8.81      5.34 o 
   1   2   3    12853.33    14656.87    242.44 o 
   2   2   3     7881.38     8877.21    268.24 o 
   3   2   3       11.87       19.17      7.23 o 
   4   2   3      175.40      175.92     19.33 o 
   5   2   3     1141.78     1087.04     27.03 o 
   6   2   3     2095.23     2094.41     55.01 o 
   7   2   3     4401.75     4206.68    134.55 o 
   8   2   3     2489.44     2374.52     86.30 o 
   9   2   3     1228.42     1274.27     56.60 o 
  10   2   3       36.52       52.31     61.58 o 
  11   2   3        0.34      -80.42     62.12 o 
  12   2   3     2467.65     2692.20    209.91 o 
  13   2   3      837.64      901.15    137.55 o 
  14   2   3      283.39      241.02     42.65 o 
 -14   3   3     1371.29     1627.33    133.17 o 
 -13   3   3     1337.97     1330.43    119.24 o 
 -12   3   3     2656.17     3006.44    125.50 o 
 -11   3   3     1761.65     1690.25     76.80 o 
 -10   3   3      221.75      215.33     24.28 o 
  -9   3   3      535.04      637.36     31.62 o 
  -8   3   3    14316.87    14880.32    294.63 o 
  -7   3   3     6840.39     7093.88    217.24 o 
  -6   3   3     6265.46     6839.92    164.79 o 
  -5   3   3    13860.91    15025.74    254.87 o 
  -4   3   3       32.10        5.80      9.82 o 
  -3   3   3    48211.60    52901.31    849.02 o 
  -2   3   3    46293.67    54232.81    869.48 o 
  -1   3   3     9731.06    11208.88    185.18 o 
   0   3   3    20012.55    22546.31    402.23 o 
   1   3   3     6722.70     7633.01    127.43 o 
   2   3   3      424.80      518.28     15.65 o 
   4   3   3     7999.42     8238.93    251.34 o 
   5   3   3       47.74       29.24      7.33 o 
   6   3   3      638.82      588.97     21.95 o 
   7   3   3     3217.33     3253.01    192.09 o 
   8   3   3    17343.13    17042.06    796.33 o 
   9   3   3      349.75      273.49     68.29 o 
  10   3   3     1296.08     1320.95    135.79 o 
  11   3   3     4107.75     4332.16    267.31 o 
  12   3   3       10.54      -57.30     73.61 o 
  13   3   3      162.35      191.92     94.32 o 
  14   3   3      744.53      656.88    128.43 o 
 -13   4   3       36.91       68.34     43.07 o 
 -12   4   3      334.42      366.10     47.61 o 
 -11   4   3     2943.00     2934.70     72.05 o 
 -10   4   3      263.44      245.22     28.62 o 
  -9   4   3       38.09       34.74     21.70 o 
  -8   4   3     3486.49     3670.74    100.75 o 
  -7   4   3     5319.78     4983.88    225.72 o 
  -6   4   3      298.28      308.40     28.19 o 
  -5   4   3      176.49       89.08     13.40 o 
  -4   4   3       94.51       71.89     11.86 o 
  -3   4   3    22493.36    24294.11    396.36 o 
  -2   4   3    81692.54    92706.26   1634.43 o 
  -1   4   3    24542.66    28112.92    424.06 o 
   0   4   3    37294.42    41216.32    572.49 o 
   1   4   3       68.36       82.72      6.68 o 
   2   4   3      203.12      188.32      9.72 o 
   3   4   3    30258.61    33741.88    690.17 o 
   4   4   3     9685.81    11066.46    188.44 o 
   5   4   3     8963.54     8779.94    126.61 o 
   6   4   3        1.45       18.55     11.07 o 
   7   4   3       57.60       -0.45     41.31 o 
   8   4   3      996.70     1037.84    105.75 o 
   9   4   3     1339.81     1334.90    122.83 o 
  10   4   3     2069.82     1978.79    158.84 o 
  11   4   3     3315.05     3393.31    222.67 o 
  12   4   3     8205.70     9309.48    483.57 o 
  13   4   3        3.52       43.98     83.99 o 
  14   4   3        0.45       -7.74     88.55 o 
 -13   5   3      281.97      293.19     53.33 o 
 -12   5   3     2797.60     2923.37     89.97 o 
 -11   5   3     1152.82     1172.38     55.49 o 
 -10   5   3      487.80      438.48     46.91 o 
  -9   5   3     1239.06     1351.67     52.95 o 
  -8   5   3      412.53      417.12     31.10 o 
  -7   5   3     1200.75     1009.16     58.27 o 
  -6   5   3        2.05      -36.11     18.06 o 
  -5   5   3     4339.28     4204.68     96.79 o 
  -4   5   3       83.91       83.99     14.30 o 
  -3   5   3     1188.14     1127.34     32.74 o 
  -2   5   3    35954.21    36976.66    557.88 o 
  -1   5   3    66388.09    70521.12    982.78 o 
   0   5   3    12700.45    14229.44    191.06 o 
   1   5   3     2644.62     3019.35     48.87 o 
   2   5   3     3013.17     3418.66    119.87 o 
   3   5   3     1054.11      940.06     24.66 o 
   4   5   3    11935.89    12211.38    235.93 o 
   5   5   3     1251.95     1211.40     24.65 o 
   6   5   3     2480.20     2622.90     51.15 o 
   7   5   3     3083.68     3247.96     63.90 o 
   8   5   3     8991.55     9063.78    446.45 o 
   9   5   3       35.24       29.25     55.31 o 
  10   5   3     1920.31     2095.67    160.37 o 
  11   5   3     2401.06     2429.81    185.30 o 
  12   5   3     2933.66     3220.32    226.10 o 
  13   5   3     1727.90     1756.21    176.04 o 
  14   5   3       26.41      237.46    101.30 o 
 -13   6   3       43.84       48.38     47.88 o 
 -12   6   3     3633.61     3807.46    167.72 o 
 -11   6   3     3888.37     3945.12    136.53 o 
 -10   6   3     2096.70     2227.51     79.93 o 
  -9   6   3     3928.80     3925.98    101.93 o 
  -8   6   3     3677.19     3727.93     97.77 o 
  -7   6   3     1204.96     1141.21     48.42 o 
  -6   6   3       14.20      -51.07     25.53 o 
  -5   6   3     2301.28     2308.79     70.80 o 
  -4   6   3     1750.35     1711.14     45.96 o 
  -3   6   3     2878.32     3102.82     60.28 o 
  -2   6   3      490.36      577.91     21.93 o 
  -1   6   3    25431.03    27005.91    381.45 o 
   0   6   3     1891.24     2143.05     40.95 o 
   1   6   3     4376.40     4516.79     70.85 o 
   2   6   3       39.08       21.83      8.03 o 
   3   6   3      152.63      165.19     15.15 o 
   4   6   3    33658.51    33914.23    603.76 o 
   5   6   3     7464.90     7174.48    136.86 o 
   6   6   3      791.78      777.93     29.48 o 
   7   6   3      243.95      247.67     12.73 o 
   8   6   3     5377.37     5338.36     98.23 o 
   9   6   3     3242.02     3369.04    116.96 o 
  10   6   3     4184.43     4553.27    263.87 o 
  11   6   3     5085.04     5043.72    292.23 o 
  12   6   3     1030.05     1114.78    135.55 o 
  13   6   3      340.64      285.29     99.89 o 
  14   6   3       96.16       -5.82     90.59 o 
 -12   7   3       19.48       27.93     39.56 o 
 -11   7   3     4736.10     5004.44    176.66 o 
 -10   7   3     2448.75     2230.60     84.18 o 
  -9   7   3        8.90       -5.16     29.76 o 
  -8   7   3      616.93      636.25     42.75 o 
  -7   7   3       56.02       -3.17     37.17 o 
  -6   7   3     2509.48     2299.56    125.32 o 
  -5   7   3     4915.42     4932.17    150.02 o 
  -4   7   3     4898.75     4826.60    109.79 o 
  -3   7   3      234.96      310.43     19.98 o 
  -2   7   3    10208.12    10898.22    152.65 o 
  -1   7   3     1454.16     1621.90     35.65 o 
   0   7   3       47.86       25.10      9.56 o 
   1   7   3    17508.63    17583.70    271.85 o 
   2   7   3    34253.00    34594.48    484.04 o 
   3   7   3      139.74      136.15     14.88 o 
   4   7   3    13800.76    14113.00    234.68 o 
   5   7   3    17112.60    17995.29    462.33 o 
   6   7   3     2784.23     2538.08     67.04 o 
   7   7   3     2607.23     2585.80     51.30 o 
   8   7   3      177.67      186.38     18.43 o 
   9   7   3      192.06      236.70     34.33 o 
  10   7   3     1270.96     1305.69    104.72 o 
  11   7   3      932.47      800.67     54.50 o 
  12   7   3     2280.26     2269.07    185.05 o 
  13   7   3       10.62       41.51     83.26 o 
  14   7   3     1634.32     1820.38    189.60 o 
 -12   8   3      792.31      783.25     78.16 o 
 -11   8   3       38.27       42.58     40.54 o 
 -10   8   3     2370.08     2226.04     88.08 o 
  -9   8   3      150.06       80.48     36.86 o 
  -8   8   3      660.66      590.70     43.51 o 
  -7   8   3       25.14       -8.06     27.60 o 
  -6   8   3     6472.40     6383.25    182.73 o 
  -5   8   3    30270.08    30325.86    655.26 o 
  -4   8   3    14441.54    14001.37    285.06 o 
  -3   8   3    10498.12    10670.62    176.48 o 
  -2   8   3      162.54      174.35     16.64 o 
  -1   8   3     4129.81     4089.05     70.89 o 
   0   8   3     6293.66     6650.14     98.15 o 
   1   8   3     7138.77     7378.78    113.77 o 
   2   8   3    23778.21    24453.32    347.08 o 
   3   8   3      475.94      429.37     20.20 o 
   4   8   3     2042.44     2022.12     61.52 o 
   6   8   3      325.04       95.79     24.47 o 
   7   8   3     1580.50     1655.76     53.78 o 
   8   8   3       35.98       34.34     15.38 o 
   9   8   3     1241.28     1135.69    134.94 o 
  10   8   3      241.78       75.71     36.89 o 
  11   8   3        7.35       -9.31     32.48 o 
  12   8   3        0.24      -31.38     34.87 o 
  13   8   3      248.41      299.10     46.80 o 
 -11   9   3      222.99      138.50     42.79 o 
 -10   9   3      453.71      472.95     47.58 o 
  -9   9   3      405.32      425.75     47.72 o 
  -8   9   3      736.71      666.16     43.70 o 
  -7   9   3     1850.66     1666.98     73.70 o 
  -6   9   3      440.91      436.05     36.64 o 
  -5   9   3     9697.21     9679.79    201.40 o 
  -4   9   3    15949.67    15646.90    281.27 o 
  -3   9   3     4550.56     4628.04     99.01 o 
  -2   9   3     4270.76     4352.08     82.55 o 
  -1   9   3      936.87      886.00     28.51 o 
   0   9   3     3332.91     3048.85     54.12 o 
   1   9   3     3009.93     3049.58     61.07 o 
   2   9   3     7165.74     7184.28    121.20 o 
   3   9   3     5719.44     5742.60    122.89 o 
   4   9   3     3168.09     3145.27     88.22 o 
   5   9   3    11035.01    10468.80    235.53 o 
   6   9   3      857.66      716.13     48.00 o 
   7   9   3     5259.13     5271.12    127.32 o 
   8   9   3     5454.04     5379.65    127.89 o 
   9   9   3      252.56      205.96     33.07 o 
  10   9   3      246.25      123.99     32.23 o 
  11   9   3        3.72      -39.56     40.02 o 
  12   9   3       21.00       22.78     43.14 o 
  13   9   3      102.23       33.49     47.35 o 
  14   9   3      107.93      143.66     52.30 o 
 -10  10   3      372.96      311.25     48.31 o 
  -9  10   3      406.16      436.43     45.05 o 
  -8  10   3       62.32       43.45     36.02 o 
  -7  10   3     2250.72     2165.73     96.66 o 
  -6  10   3      737.13      716.86     47.50 o 
  -5  10   3       47.87       25.24     29.30 o 
  -4  10   3     3865.57     3987.06     92.63 o 
  -3  10   3       19.03      -44.00     22.00 o 
  -2  10   3      306.57      205.75     23.90 o 
  -1  10   3     1766.89     1854.12     50.45 o 
   0  10   3     5848.42     5641.25     96.40 o 
   1  10   3     5070.73     4683.81    168.43 o 
   2  10   3     3133.74     2976.02     67.54 o 
   3  10   3     8530.14     8489.16    156.22 o 
   4  10   3       66.05       60.11     26.31 o 
   5  10   3     7289.69     7350.43    249.55 o 
   6  10   3    10192.04    10124.50    230.79 o 
   7  10   3     3467.92     3388.68     94.04 o 
   8  10   3     6957.52     6740.61    159.02 o 
   9  10   3     5352.95     5220.71    126.20 o 
  10  10   3      501.53      474.20     45.48 o 
  11  10   3      528.68      386.06     62.22 o 
  12  10   3       16.64        5.70     49.84 o 
  13  10   3       31.12      -30.08     51.44 o 
  14  10   3      172.80      220.11     59.61 o 
 -10  11   3      522.53      671.86     71.75 o 
  -9  11   3      424.13      465.47     52.42 o 
  -8  11   3      427.39      412.11     45.21 o 
  -7  11   3     4118.90     3914.23    100.78 o 
  -6  11   3     1255.52     1141.28     54.73 o 
  -5  11   3     3245.38     3292.76     97.18 o 
  -4  11   3     1902.70     1965.21     64.10 o 
  -3  11   3        1.91      -31.69     24.56 o 
  -2  11   3     3464.05     3236.61     89.71 o 
  -1  11   3     3834.68     4076.88     91.74 o 
   0  11   3     1122.34     1087.85     43.07 o 
   1  11   3     8469.82     8509.99    160.95 o 
   2  11   3     3852.35     3579.85     79.79 o 
   3  11   3     4967.28     4789.75     98.08 o 
   4  11   3      130.11       67.75     32.21 o 
   5  11   3      896.60      856.71     48.30 o 
   6  11   3     6906.27     6508.02    160.99 o 
   7  11   3       24.54       23.45     27.43 o 
   8  11   3     3195.01     3290.09     93.25 o 
   9  11   3     4688.20     4718.54    159.26 o 
  10  11   3       43.92      -28.32     36.69 o 
  11  11   3     3390.97     3505.32    117.40 o 
  12  11   3     1349.23     1515.36    122.22 o 
  13  11   3      308.17      220.03     69.26 o 
  -9  12   3     1708.44     1672.36     95.41 o 
  -8  12   3     2286.60     2394.83    128.97 o 
  -7  12   3     3180.48     3185.47    140.67 o 
  -6  12   3     4773.11     4470.36    135.99 o 
  -5  12   3       14.15      -59.10     31.16 o 
  -4  12   3     1587.85     1671.08     69.89 o 
  -3  12   3     1556.49     1527.82     90.69 o 
  -2  12   3     1091.66      940.38     79.29 o 
  -1  12   3     8255.91     8248.49    551.44 o 
   0  12   3     1360.06     1361.86     59.38 o 
   1  12   3       31.99       46.61     22.91 o 
   2  12   3        1.06      -10.71     21.08 o 
   3  12   3       73.32      -17.92     27.83 o 
   4  12   3       49.16       29.21     32.35 o 
   5  12   3      206.32      177.16     37.43 o 
   6  12   3     1448.44     1388.10     66.45 o 
   7  12   3      596.99      449.15     47.63 o 
   8  12   3      547.51      563.08     43.37 o 
   9  12   3       63.16       24.25     30.56 o 
  10  12   3      284.98      244.81     32.01 o 
  11  12   3     2580.12     2878.57    172.62 o 
  12  12   3     2399.45     2468.01    155.78 o 
  13  12   3      594.43      579.78     89.18 o 
  -8  13   3      639.91      562.31     60.15 o 
  -7  13   3     1172.12     1033.59     68.72 o 
  -6  13   3     2625.73     2518.83     93.73 o 
  -5  13   3     1265.77     1200.97     66.57 o 
  -4  13   3     1407.44     1436.69     76.63 o 
  -3  13   3     1151.97     1070.86     78.75 o 
  -2  13   3      585.47      538.56     60.80 o 
  -1  13   3     3194.15     3329.29    132.73 o 
   0  13   3     3970.83     4097.05    132.84 o 
   1  13   3     2906.70     3102.48     88.09 o 
   2  13   3     5524.31     5429.30    130.14 o 
   3  13   3     4779.97     4997.25    120.61 o 
   4  13   3     4626.25     4773.73    134.95 o 
   5  13   3     2907.71     2839.98     96.60 o 
   6  13   3      644.14      592.42     49.23 o 
   7  13   3      284.07      147.25     42.20 o 
   8  13   3       16.44      -61.24     36.69 o 
   9  13   3      387.83      368.76     47.79 o 
  10  13   3      115.09       78.32     33.55 o 
  11  13   3       33.74       15.35     44.25 o 
  12  13   3     1304.75     1592.06    171.15 o 
  -7  14   3       48.90       27.82     48.03 o 
  -6  14   3      122.18      -11.96     54.92 o 
  -5  14   3      193.87      164.42     53.41 o 
  -4  14   3      264.10      235.52     64.48 o 
  -3  14   3     3499.63     3744.26    198.63 o 
  -2  14   3     1892.56     1832.03    105.03 o 
  -1  14   3     1259.69      950.26     71.52 o 
   0  14   3     3962.61     3977.14    171.56 o 
   1  14   3      187.22      108.92     43.03 o 
   2  14   3     6728.27     6864.17    159.59 o 
   3  14   3     6950.11     6845.20    157.34 o 
   4  14   3     3253.99     3096.03    105.83 o 
   5  14   3     5778.54     5846.57    159.94 o 
   6  14   3     1883.06     1820.22     83.53 o 
   7  14   3      293.40      163.70     43.49 o 
   8  14   3        2.70      -72.28     37.19 o 
   9  14   3      596.98      577.46     50.48 o 
  10  14   3      302.43      266.27     69.40 o 
  11  14   3      222.38      243.04     87.85 o 
  -5  15   3      717.80      716.89    101.40 o 
  -4  15   3      290.22      376.17     74.66 o 
  -3  15   3      577.40      560.99     74.73 o 
  -2  15   3     2128.21     2452.56    123.35 o 
  -1  15   3      412.26      292.73     60.53 o 
   0  15   3     1459.61     1565.92    144.72 o 
   1  15   3     4020.80     3994.44    159.55 o 
   2  15   3      726.66      662.50     56.74 o 
   3  15   3     2496.70     2498.81     92.18 o 
   4  15   3      841.75      642.37     59.11 o 
   5  15   3      577.56      694.76     59.22 o 
   6  15   3     1357.40     1384.25     77.07 o 
   7  15   3       12.14      -16.12     46.12 o 
   8  15   3      995.38     1016.93     64.95 o 
   9  15   3     2046.52     2071.80     87.34 o 
  10  15   3     2889.28     3216.34    109.04 o 
  -4  16   3      272.83      299.37     76.11 o 
  -3  16   3       29.22       80.08     68.77 o 
  -2  16   3       45.59       32.71     90.67 o 
  -1  16   3       31.73      -38.96     79.91 o 
   0  16   3     1116.11     1238.84    119.41 o 
   1  16   3       82.19      152.70     74.26 o 
   2  16   3      131.34      113.50     54.44 o 
   3  16   3     1115.91     1184.60     94.85 o 
   4  16   3      904.63      750.56     66.56 o 
   5  16   3       44.97        6.43     48.65 o 
   6  16   3       23.33       48.59     47.86 o 
   7  16   3       38.81        5.24     48.59 o 
   8  16   3     2298.18     2608.98    101.82 o 
   9  16   3     2918.71     3453.38    148.75 o 
  -1  17   3     1810.46     2290.28    184.55 o 
   0  17   3     2788.64     3455.81    218.61 o 
   1  17   3     3763.68     4186.48    237.50 o 
   2  17   3      429.47      349.38     62.17 o 
   3  17   3       98.71      114.20     70.80 o 
   4  17   3      992.49      996.41     95.36 o 
   5  17   3        3.08      -30.87     54.15 o 
   6  17   3      482.58      480.79     63.31 o 
   7  17   3       10.01       32.46     65.63 o 
  -4 -17   4     3340.73     3379.17    152.19 o 
  -3 -17   4       89.65       80.86     71.50 o 
  -2 -17   4      211.37      184.85    102.02 o 
  -1 -17   4       55.29      -36.02     78.04 o 
  -7 -16   4     1490.08     1617.00    105.99 o 
  -6 -16   4      145.74      208.88     53.30 o 
  -5 -16   4       71.81       41.54     50.08 o 
  -4 -16   4     2442.56     2479.91    107.47 o 
  -3 -16   4     3298.21     3603.24    155.05 o 
  -2 -16   4        6.88        5.71     47.59 o 
  -1 -16   4       35.30      -12.36     72.25 o 
   0 -16   4      160.66      177.73     69.29 o 
   1 -16   4     1150.19     1172.60     92.18 o 
   2 -16   4     3386.55     3547.43    160.03 o 
   3 -16   4     1183.92     1167.53     98.91 o 
  -9 -15   4      210.38      147.57     66.45 o 
  -8 -15   4      751.28      691.66     61.52 o 
  -7 -15   4     1762.42     1904.44     87.24 o 
  -6 -15   4     1794.77     1845.25     86.94 o 
  -5 -15   4      404.04      471.35     56.85 o 
  -4 -15   4      575.23      441.58     55.79 o 
  -3 -15   4     1246.58     1146.76     72.04 o 
  -2 -15   4       11.08       -6.20     40.13 o 
  -1 -15   4      292.67      274.04     49.32 o 
   0 -15   4      148.38      182.41     57.77 o 
   1 -15   4       32.83       21.26     56.09 o 
   2 -15   4     1142.90     1154.17     89.22 o 
   3 -15   4      504.85      521.83    110.98 o 
   4 -15   4        4.76      -36.41     67.13 o 
   5 -15   4        8.67      -12.32     72.20 o 
 -10 -14   4      576.03      608.19     50.26 o 
  -9 -14   4      114.85       66.05     41.61 o 
  -8 -14   4      822.88      765.05     56.98 o 
  -7 -14   4     3143.32     3254.53    107.49 o 
  -6 -14   4     2271.94     2407.84    150.50 o 
  -5 -14   4      146.33      138.61     45.04 o 
  -4 -14   4     1217.85     1080.05     83.32 o 
  -3 -14   4      908.82      807.73     59.75 o 
  -2 -14   4      680.65      655.91     46.19 o 
  -1 -14   4     7016.11     7627.98    173.49 o 
   0 -14   4     3647.28     3929.37    212.59 o 
   1 -14   4      557.18      657.51     82.51 o 
   2 -14   4       41.82       -3.60     54.56 o 
   3 -14   4      100.40       38.52     58.37 o 
   4 -14   4      534.57      638.40     87.19 o 
   5 -14   4      606.84      533.53     70.89 o 
   6 -14   4       55.32       10.36     60.63 o 
 -11 -13   4      230.03      245.49     50.64 o 
 -10 -13   4        3.83       74.68     34.80 o 
  -9 -13   4      901.74      862.37     52.90 o 
  -8 -13   4      489.39      601.06     48.65 o 
  -7 -13   4     3642.99     3803.53    133.71 o 
  -6 -13   4     2583.78     2439.69     86.85 o 
  -5 -13   4     1180.19     1167.72     63.77 o 
  -4 -13   4        4.81      -20.03     36.03 o 
  -3 -13   4     8141.86     7783.78    197.92 o 
  -2 -13   4     4006.31     3714.43    100.61 o 
  -1 -13   4     8945.82     9163.34    198.95 o 
   0 -13   4    11312.23    11708.28    331.48 o 
   1 -13   4     1974.71     1978.08    170.60 o 
   2 -13   4      775.59      692.12     67.57 o 
   3 -13   4      275.25      244.30     74.46 o 
   4 -13   4       19.89       43.59     57.10 o 
   5 -13   4     2435.15     2538.05    125.97 o 
   6 -13   4      578.71      549.55     58.65 o 
   7 -13   4       70.60       49.78     50.69 o 
 -12 -12   4      105.21       58.80     65.43 o 
 -11 -12   4      186.20      211.12     46.78 o 
 -10 -12   4     3195.60     3563.04     98.81 o 
  -9 -12   4      537.35      580.45     43.48 o 
  -8 -12   4       46.14       24.63     32.85 o 
  -7 -12   4     1869.13     1836.44    105.08 o 
  -6 -12   4     5209.67     5085.94    135.53 o 
  -5 -12   4     1336.91     1193.30     61.40 o 
  -4 -12   4     1242.05     1091.53     57.79 o 
  -3 -12   4      181.90      134.04     37.15 o 
  -2 -12   4     1787.84     1701.71     61.71 o 
  -1 -12   4     1655.60     1676.08     56.18 o 
   0 -12   4     4652.26     4721.62    116.59 o 
   1 -12   4     5639.06     5782.81    251.97 o 
   2 -12   4      620.15      633.52     63.93 o 
   3 -12   4     2180.30     2169.97    248.54 o 
   4 -12   4      153.34      105.08     44.39 o 
   5 -12   4     2519.62     2743.69     86.24 o 
   6 -12   4     4095.88     4205.90    122.37 o 
   7 -12   4       81.97       72.11     46.67 o 
   8 -12   4      755.62      760.25     56.75 o 
   9 -12   4      355.97      273.97     63.64 o 
 -12 -11   4      147.49      190.62     64.50 o 
 -11 -11   4        7.97      -46.77     37.96 o 
 -10 -11   4     1261.79     1252.71     75.18 o 
  -9 -11   4     2229.06     2361.52     77.42 o 
  -8 -11   4       74.68       78.05     31.33 o 
  -7 -11   4      317.12      289.08     35.54 o 
  -6 -11   4     2086.02     2221.44     76.65 o 
  -5 -11   4      178.55      142.38     32.80 o 
  -4 -11   4      227.12      203.92     34.31 o 
  -3 -11   4        6.11       51.57     28.88 o 
  -2 -11   4      342.51      317.87     29.74 o 
  -1 -11   4      637.91      609.26     33.11 o 
   0 -11   4       18.81       12.91     22.54 o 
   1 -11   4     1121.88     1184.08     51.42 o 
   2 -11   4      695.49      589.42     48.46 o 
   3 -11   4    10738.62    11227.65    237.18 o 
   4 -11   4     6149.94     6363.97    160.08 o 
   5 -11   4     4852.51     5057.87    109.06 o 
   6 -11   4     8011.16     7918.94    166.40 o 
   7 -11   4     3469.84     3591.12     98.53 o 
   8 -11   4      672.05      617.08     51.41 o 
   9 -11   4      830.07      698.24     54.50 o 
 -13 -10   4      479.14      495.28     69.96 o 
 -12 -10   4       61.43       35.67     52.84 o 
 -11 -10   4      242.42      222.21     58.81 o 
 -10 -10   4       24.07       17.21     36.77 o 
  -9 -10   4     3681.00     3928.11    102.36 o 
  -8 -10   4      438.33      391.57     34.68 o 
  -7 -10   4     8423.77     8379.43    194.66 o 
  -6 -10   4     5179.71     4884.68    124.46 o 
  -5 -10   4     1683.72     1512.96     59.98 o 
  -4 -10   4    12462.13    12097.39    274.62 o 
  -3 -10   4     4493.60     4259.10    115.47 o 
  -2 -10   4      311.31      243.71     25.80 o 
  -1 -10   4      525.69      521.12     29.46 o 
   0 -10   4      188.27      178.53     23.01 o 
   1 -10   4      145.03      136.23     24.37 o 
   2 -10   4       31.02      -15.55     24.17 o 
   3 -10   4    10381.46    10627.92    200.27 o 
   4 -10   4     6102.57     6183.45    128.97 o 
   5 -10   4     1888.77     1860.26     75.58 o 
   6 -10   4     1635.79     1615.48     77.37 o 
   7 -10   4     5382.84     5566.04    126.39 o 
   8 -10   4      732.14      723.48     50.28 o 
   9 -10   4      824.01      749.10     52.67 o 
  10 -10   4      401.29      322.74     42.03 o 
 -13  -9   4        2.33       26.92     47.43 o 
 -12  -9   4        4.77       98.89     47.64 o 
 -11  -9   4       26.59       38.15     43.87 o 
 -10  -9   4       42.54       10.64     30.00 o 
  -9  -9   4      306.39      329.20     36.98 o 
  -8  -9   4     5953.73     5981.96    141.24 o 
  -7  -9   4      598.13      642.79     36.16 o 
  -6  -9   4    11104.91    11091.65    248.89 o 
  -5  -9   4     1425.78     1425.53     54.84 o 
  -4  -9   4    12336.49    12348.10    276.75 o 
  -3  -9   4    20498.12    20000.87    436.06 o 
  -2  -9   4     3188.14     3019.32     76.51 o 
  -1  -9   4      893.13      895.01     39.22 o 
   0  -9   4        9.69        3.28     14.41 o 
   1  -9   4     1506.37     1449.56     39.34 o 
   2  -9   4     2050.65     1923.06     47.51 o 
   3  -9   4       36.32       20.07     22.19 o 
   4  -9   4      535.54      517.08     33.27 o 
   5  -9   4       88.56       67.61     24.32 o 
   6  -9   4      730.78      664.67     36.25 o 
   7  -9   4       92.75       88.13     30.81 o 
   8  -9   4      441.64      385.02     40.01 o 
   9  -9   4      810.91      711.26     48.98 o 
  10  -9   4     1530.41     1380.63     57.54 o 
  11  -9   4       13.12       87.52     49.80 o 
 -13  -8   4      364.70      343.28     55.26 o 
 -12  -8   4       37.35       16.42     41.58 o 
 -11  -8   4       80.49      108.54     40.66 o 
 -10  -8   4      169.96      116.46     40.64 o 
  -9  -8   4      442.60      451.99     36.25 o 
  -8  -8   4     3184.46     3139.74     69.47 o 
  -7  -8   4     6488.81     6412.31    148.44 o 
  -6  -8   4     1320.71     1322.02     47.60 o 
  -5  -8   4     1095.76     1051.83     43.32 o 
  -4  -8   4     1281.06     1081.47     46.90 o 
  -3  -8   4     8691.38     8401.24    193.59 o 
  -2  -8   4     7164.96     7166.00    132.20 o 
  -1  -8   4     2807.92     2695.43     55.23 o 
   0  -8   4     9558.87     9880.33    140.20 o 
   1  -8   4     2223.64     2369.27     48.63 o 
   2  -8   4     6224.48     6484.18    105.51 o 
   3  -8   4     6777.43     6940.07    121.98 o 
   4  -8   4      834.77      771.53     35.36 o 
   5  -8   4     1195.68     1253.10     44.00 o 
   6  -8   4     4438.97     4537.56    102.51 o 
   7  -8   4     7322.16     7246.47    148.67 o 
   8  -8   4     1038.68      990.48     48.94 o 
   9  -8   4      413.42      337.90     38.22 o 
  10  -8   4     3812.66     4027.56     91.76 o 
  11  -8   4      200.23      114.50     35.00 o 
  12  -8   4       43.61      122.75     49.39 o 
 -13  -7   4        2.45      -60.29     38.04 o 
 -12  -7   4      836.82     1215.36     84.33 o 
 -11  -7   4      617.40      531.51     51.04 o 
 -10  -7   4      466.01      397.08     44.99 o 
  -9  -7   4        7.30      -27.39     16.14 o 
  -8  -7   4       32.97       15.34     21.90 o 
  -7  -7   4     4091.34     4346.15    100.43 o 
  -6  -7   4      614.39      622.19     57.49 o 
  -4  -7   4      781.69      888.29     32.43 o 
  -3  -7   4      110.40       61.48     13.86 o 
  -2  -7   4      360.08      289.08     16.50 o 
  -1  -7   4      776.16      875.95     27.75 o 
   0  -7   4    22969.21    24013.31    320.82 o 
   1  -7   4    21216.83    21935.66    337.18 o 
   2  -7   4    19227.23    20197.32    273.36 o 
   3  -7   4    23464.08    23437.06    335.94 o 
   4  -7   4     3327.67     3241.89     82.97 o 
   5  -7   4       53.86        4.24     18.15 o 
   6  -7   4     5555.08     5410.98    114.24 o 
   7  -7   4     5360.25     5227.55    147.37 o 
   8  -7   4     8319.80     8133.12    162.89 o 
   9  -7   4       87.57       55.32     29.39 o 
  10  -7   4      413.99      382.41     34.37 o 
  11  -7   4      286.67      254.09     39.50 o 
  12  -7   4     1161.68     1260.87     65.12 o 
 -11  -6   4       65.33       48.35     30.56 o 
 -10  -6   4     2692.70     2815.57    126.94 o 
  -9  -6   4     1302.40     1277.75     73.53 o 
  -8  -6   4     1851.34     1803.55     50.85 o 
  -7  -6   4     4405.53     4264.12     76.27 o 
  -6  -6   4      719.65      809.91     32.51 o 
  -5  -6   4     1468.72      948.92    108.60 o 
  -4  -6   4       45.40       49.98     11.76 o 
  -3  -6   4    11771.71    12832.47    214.51 o 
  -2  -6   4     2859.52     2785.63     52.31 o 
  -1  -6   4      691.13      682.57     23.67 o 
   0  -6   4     9412.91    10360.30    143.25 o 
   1  -6   4    37043.34    37834.66    498.83 o 
   2  -6   4     9758.87    10501.27    146.45 o 
   3  -6   4      753.71      849.79     26.63 o 
   4  -6   4    17700.07    18228.49    295.45 o 
   5  -6   4      644.08      565.82     25.46 o 
   6  -6   4     2772.94     2776.96     68.65 o 
   7  -6   4     3114.19     3082.88     80.00 o 
   8  -6   4     5893.13     5743.15    160.86 o 
   9  -6   4      665.25      741.96     39.56 o 
  10  -6   4      359.34      339.42     31.46 o 
  11  -6   4      110.15       79.31     32.91 o 
  12  -6   4     2158.62     2208.13    127.29 o 
  13  -6   4     5808.72     6241.09    159.54 o 
  -9  -5   4     6235.44     6268.15    249.60 o 
  -8  -5   4     1974.59     1998.10     66.84 o 
  -7  -5   4     2534.39     2721.42     59.52 o 
  -6  -5   4     6272.63     6521.92    112.86 o 
  -5  -5   4     3701.92     3581.87     60.53 o 
  -4  -5   4       39.51       62.85     11.29 o 
  -3  -5   4     1319.65     1472.46     34.36 o 
  -2  -5   4    31304.32    34527.88    520.41 o 
  -1  -5   4     1444.95     1756.57     48.69 o 
   0  -5   4      792.22      790.69     23.97 o 
   1  -5   4      337.81      300.43     13.09 o 
   2  -5   4     1539.04     1541.25     32.39 o 
   3  -5   4     8254.94     8907.43    144.21 o 
   4  -5   4      570.16      565.44     20.39 o 
   5  -5   4     1059.01     1029.81     36.47 o 
   6  -5   4     8665.97     8315.85    157.14 o 
   7  -5   4     6131.13     5903.50    118.80 o 
   8  -5   4     3280.24     3393.44    104.42 o 
   9  -5   4     1705.69     1745.19     49.94 o 
  10  -5   4       24.25       23.97     26.25 o 
  11  -5   4      308.94      325.03     34.65 o 
  12  -5   4      601.32      591.46     49.35 o 
  13  -5   4     4768.96     5006.23    133.54 o 
 -10  -4   4     6471.35     6663.40    338.16 o 
  -9  -4   4      249.08      310.68     60.09 o 
  -8  -4   4     1739.26     1956.23    127.92 o 
  -7  -4   4      178.81      197.17     19.78 o 
  -6  -4   4      646.48      518.99     14.48 o 
  -5  -4   4     4730.54     5117.56     81.02 o 
  -4  -4   4     1176.09     1303.33     32.17 o 
  -3  -4   4     1669.52     1681.00     54.37 o 
  -2  -4   4    29159.94    32652.92    526.84 o 
  -1  -4   4    33559.75    34186.39    608.05 o 
   0  -4   4     3496.49     3580.67     61.51 o 
   1  -4   4     1830.45     2041.49     37.37 o 
   2  -4   4     1093.77      936.78     29.01 o 
   3  -4   4    28139.04    29980.10    422.98 o 
   4  -4   4    42842.64    44419.95    676.85 o 
   5  -4   4     2165.07     2278.46     51.71 o 
   6  -4   4     2679.37     2598.89     70.17 o 
   7  -4   4     6712.34     6814.39    131.78 o 
   8  -4   4     3007.92     2982.14     63.65 o 
   9  -4   4      843.43      786.91     42.14 o 
  10  -4   4     1006.21     1042.06     48.12 o 
  11  -4   4      121.83       99.09     31.95 o 
  12  -4   4      201.82      206.01     36.38 o 
  13  -4   4      225.45      212.27     52.56 o 
  14  -4   4     2763.46     3116.23    144.28 o 
  -9  -3   4     2729.90     3110.29    182.94 o 
  -8  -3   4       49.45       95.47     41.05 o 
  -7  -3   4     2952.90     2850.77    158.17 o 
  -6  -3   4     4882.51     4820.08    112.56 o 
  -5  -3   4     7275.20     7657.12    128.65 o 
  -4  -3   4     5807.18     6127.66     94.85 o 
  -3  -3   4     8992.81     9240.61    198.88 o 
  -2  -3   4    53772.21    59827.58   1055.44 o 
  -1  -3   4    54657.08    61206.07   1098.88 o 
   0  -3   4    12889.72    13830.41    211.41 o 
   1  -3   4     7207.46     7682.85    120.93 o 
   2  -3   4     7524.28     8239.13    128.16 o 
   3  -3   4      172.02      164.92     15.39 o 
   4  -3   4    48396.66    50983.70    714.01 o 
   5  -3   4    15126.82    15162.16    219.61 o 
   6  -3   4      245.05      278.85     15.71 o 
   7  -3   4        0.58       -0.55      4.51 o 
   8  -3   4      638.52      565.48     31.32 o 
   9  -3   4     1017.56      997.85     43.52 o 
  10  -3   4     1505.91     1607.37     67.68 o 
  11  -3   4      320.70      328.50     38.95 o 
  12  -3   4      539.01      573.94     65.63 o 
  13  -3   4        5.10      -65.74     49.22 o 
  14  -3   4       10.84        1.42     49.81 o 
  -9  -2   4      933.01     1072.47    103.93 o 
  -8  -2   4      449.59      366.97     28.08 o 
  -7  -2   4     3169.60     3176.82    221.92 o 
  -6  -2   4     5178.64     5057.18    131.78 o 
  -5  -2   4     3630.89     4107.21     66.12 o 
  -4  -2   4    13414.55    14419.32    190.22 o 
  -3  -2   4       97.08      164.97      9.64 o 
  -2  -2   4      504.27      628.00     19.83 o 
  -1  -2   4      451.64      460.07     12.36 o 
   0  -2   4    24271.80    27047.02    530.93 o 
   1  -2   4     9414.13    10948.19    165.51 o 
   2  -2   4     9720.57    11324.98    162.87 o 
   3  -2   4      544.90      696.03     27.17 o 
   4  -2   4     6184.93     5678.66     80.43 o 
   5  -2   4    52609.30    54616.87    811.72 o 
   6  -2   4       38.14       12.14      6.89 o 
   7  -2   4     2749.10     1196.29     65.80 o 
   8  -2   4     1687.27     1866.44     56.51 o 
   9  -2   4     4616.91     4700.57    127.81 o 
  10  -2   4    19694.39    19794.36    462.40 o 
  11  -2   4     8147.79     8158.01    275.39 o 
  12  -2   4      824.05      942.69     74.03 o 
  13  -2   4       35.07       85.90     48.23 o 
  14  -2   4       84.16       54.38     40.91 o 
 -14  -1   4      501.87      426.80     60.66 o 
 -13  -1   4     1150.59     1257.25     90.35 o 
 -12  -1   4        1.89       34.74     36.00 o 
 -11  -1   4      113.75      162.94     33.89 o 
 -10  -1   4     1721.97     1899.10     65.34 o 
  -9  -1   4      239.78      242.70     22.78 o 
  -8  -1   4     1638.01     1537.16     63.32 o 
  -7  -1   4     4324.78     4003.65    122.28 o 
  -5  -1   4     5872.47     6031.41    104.67 o 
  -4  -1   4     4759.00     5348.28     78.31 o 
  -3  -1   4    29518.37    33262.14    629.27 o 
  -2  -1   4     3585.66     3869.69    138.96 o 
  -1  -1   4      854.02     1076.77     23.10 o 
   0  -1   4    10339.13    11662.62    242.56 o 
   1  -1   4     4167.19     4977.32     87.32 o 
   2  -1   4     1452.01     1497.49     24.79 o 
   3  -1   4     9044.47     9754.27    160.73 o 
   4  -1   4     1743.22     1750.70     52.97 o 
   5  -1   4    26573.86    27121.47    676.24 o 
   6  -1   4    22953.48    22307.34    339.90 o 
   7  -1   4     1419.53     1378.08     44.69 o 
   8  -1   4     4936.71     4835.28     91.52 o 
   9  -1   4      340.26      343.00     46.39 o 
  10  -1   4     8604.84     8510.10    277.56 o 
  11  -1   4    17732.14    17785.48    546.19 o 
  12  -1   4     2466.93     2655.13    121.10 o 
  13  -1   4        8.31        6.83     32.70 o 
  14  -1   4       43.61       12.74     43.74 o 
 -14   0   4     1092.59     1182.22    103.51 o 
 -13   0   4     5598.10     5902.41    258.98 o 
 -12   0   4     2543.65     2674.16    137.56 o 
 -11   0   4      884.76      920.56     69.46 o 
 -10   0   4      991.13      885.16     67.73 o 
  -9   0   4      437.69      449.72     31.37 o 
  -8   0   4      777.28      715.63     55.94 o 
  -7   0   4     1057.16     1097.42     32.13 o 
  -6   0   4       35.17       59.93      7.69 o 
  -5   0   4    19199.04    20345.91    312.22 o 
  -4   0   4    25379.71    27757.36    424.11 o 
  -2   0   4    11349.32    13029.40    249.44 o 
  -1   0   4     3931.32     4415.53     76.04 o 
   0   0   4    20350.73    23569.52    438.44 o 
   1   0   4     7001.34     7670.65    131.83 o 
   2   0   4      690.79      975.73     18.51 o 
   3   0   4     1779.61     1975.14     96.71 o 
   5   0   4       23.87       -3.82      7.78 o 
   6   0   4    17592.91    18036.49    279.62 o 
   7   0   4      378.37      328.08     15.28 o 
   8   0   4     3162.09     3338.86     58.62 o 
   9   0   4       14.51        3.30     25.68 o 
  10   0   4       68.02       23.12     36.00 o 
  11   0   4     7212.15     7330.19    185.43 o 
  12   0   4     3484.46     3799.76    111.09 o 
  13   0   4      801.90      834.06     48.85 o 
  14   0   4      538.23      595.41     65.48 o 
  15   0   4      390.89      401.91     70.41 o 
 -14   1   4       24.07       27.12     54.65 o 
 -13   1   4     3380.06     3590.98    183.45 o 
 -12   1   4     5381.18     5473.28    244.01 o 
 -11   1   4     1485.61     1379.74     96.73 o 
 -10   1   4     1006.79      906.85     46.98 o 
  -9   1   4      383.42      422.26     28.08 o 
  -8   1   4       35.14       36.38     11.69 o 
  -7   1   4      232.11      264.02     13.18 o 
  -6   1   4       13.25       12.32      5.88 o 
  -5   1   4     2926.30     3412.32     53.86 o 
  -4   1   4    36475.93    38534.07   1151.01 o 
  -3   1   4    66979.66    74767.37   1240.69 o 
  -2   1   4    12897.13    14184.45    272.97 o 
  -1   1   4    22639.82    28399.75    456.40 o 
   0   1   4       82.61       99.73      6.65 o 
   1   1   4    34244.09    38641.83    634.78 o 
   2   1   4    18239.73    22805.33    345.07 o 
   5   1   4     3627.44     4157.49     94.89 o 
   6   1   4     2987.74     3048.95     75.82 o 
   7   1   4     2208.44     2517.57     50.77 o 
   8   1   4     4044.86     4221.19     80.12 o 
   9   1   4     4255.97     3965.74     89.38 o 
  10   1   4     1661.79     1598.55     63.04 o 
  11   1   4      115.96       36.38     23.17 o 
  12   1   4      204.36      174.14     27.19 o 
  13   1   4       86.48       46.68     38.68 o 
  14   1   4     2769.98     2922.14    317.76 o 
  15   1   4      924.82      926.48     81.23 o 
 -14   2   4      767.72      737.25     86.38 o 
 -13   2   4        8.41       31.11     56.81 o 
 -12   2   4     2897.83     3325.49    220.10 o 
 -11   2   4     1584.28     1596.19     69.36 o 
 -10   2   4       85.36       72.33     27.69 o 
  -9   2   4       19.56       24.46     14.73 o 
  -8   2   4      514.28      419.72     23.49 o 
  -7   2   4     2985.65     2938.96     59.89 o 
  -6   2   4     4102.41     4510.05     71.00 o 
  -5   2   4     5735.57     5627.70    178.65 o 
  -4   2   4     1623.72     1565.02     52.88 o 
  -3   2   4    82962.73    92836.07   2175.24 o 
  -2   2   4    19550.49    24300.99    392.60 o 
  -1   2   4    24944.08    28117.38    452.57 o 
   0   2   4    15426.96    18496.98    330.50 o 
   1   2   4     2499.18     2457.63     51.72 o 
   2   2   4    13919.77    14923.12    247.80 o 
   3   2   4      154.08      261.18     12.48 o 
   4   2   4     4029.73     4267.77     94.27 o 
   5   2   4    23451.85    24813.89    324.51 o 
   6   2   4    12494.99    12107.92    273.49 o 
   7   2   4    24363.41    23951.16    449.43 o 
   8   2   4    11834.28    11814.25    348.36 o 
   9   2   4    11182.61    10742.41    401.39 o 
  10   2   4        6.61       17.81     22.17 o 
  11   2   4     2222.10     2244.79    182.33 o 
  12   2   4      191.68      212.08     34.86 o 
  13   2   4       10.63      -28.51     32.00 o 
  14   2   4      939.54      906.47     63.24 o 
  15   2   4      729.92      705.43     65.80 o 
 -14   3   4       71.93      174.06     71.49 o 
 -13   3   4      639.00      624.83     83.63 o 
 -12   3   4       99.90       37.08     37.44 o 
 -11   3   4      873.32      896.81     56.01 o 
 -10   3   4       36.21       15.36     22.74 o 
  -9   3   4     1131.70     1130.53     42.44 o 
  -8   3   4        5.00      -48.46     24.97 o 
  -7   3   4     3390.86     1126.51     70.65 o 
  -5   3   4    19958.56    21645.36    382.31 o 
  -4   3   4     4147.41     3667.51     88.47 o 
  -3   3   4      153.07      226.83     13.43 o 
  -2   3   4     4816.72     4609.11    104.19 o 
  -1   3   4     9561.58    10938.25    181.23 o 
   0   3   4     4286.53     4758.17     91.88 o 
   1   3   4     1014.07     1253.51     25.04 o 
   2   3   4     7342.58     7619.94    111.44 o 
   3   3   4    19957.98    20827.24    786.02 o 
   4   3   4     3404.65     3603.86     82.49 o 
   5   3   4     5103.36     5037.99     74.64 o 
   6   3   4     2569.96     2400.46     80.82 o 
   7   3   4    15792.49    16207.19    455.88 o 
   8   3   4    13941.64    14400.46    684.12 o 
   9   3   4     5638.80     5499.19    303.01 o 
  10   3   4      801.84      788.28    107.26 o 
  11   3   4     1291.53     1418.44    148.36 o 
  12   3   4     2934.05     3150.94    230.22 o 
  13   3   4      629.04      527.34    123.95 o 
  14   3   4      116.84     -138.87     90.06 o 
 -13   4   4      171.19      179.56     45.69 o 
 -12   4   4      141.04      186.48     53.26 o 
 -11   4   4      850.41      827.44     43.34 o 
 -10   4   4      854.77      836.05     43.24 o 
  -9   4   4     1885.73     1900.09     58.67 o 
  -8   4   4      146.65      147.45     25.78 o 
  -7   4   4      672.03      564.27     39.79 o 
  -5   4   4     3100.35     3284.02     61.26 o 
  -4   4   4     1009.30      987.40     29.61 o 
  -3   4   4     1468.98     1517.21     38.09 o 
  -2   4   4       35.90       43.04     19.05 o 
  -1   4   4     8525.78     9315.92    146.58 o 
   0   4   4    12884.74    13914.73    213.46 o 
   1   4   4      310.60      365.62     11.62 o 
   2   4   4     4336.01     4915.91     84.92 o 
   3   4   4    33477.49    36089.66    639.44 o 
   4   4   4     9288.21     9071.06    177.25 o 
   5   4   4      326.15      462.39     14.57 o 
   6   4   4      520.79      540.97     20.34 o 
   7   4   4      257.50      194.96     15.83 o 
   8   4   4     3139.96     2992.11    187.31 o 
   9   4   4      975.05     1144.59    118.99 o 
  10   4   4      435.67      410.07     86.82 o 
  11   4   4     1148.51     1543.34    153.95 o 
  12   4   4     8198.93     9060.88    476.84 o 
  13   4   4     4598.03     5219.23    318.12 o 
  14   4   4     1488.99     1671.71    181.34 o 
 -13   5   4      397.48      417.74     77.79 o 
 -12   5   4      384.95      414.71     32.46 o 
 -11   5   4      848.57      829.93     47.87 o 
 -10   5   4      477.37      498.23     39.19 o 
  -9   5   4     1602.37     1608.69     57.53 o 
  -8   5   4     3056.85     3035.56     80.69 o 
  -7   5   4     4645.52     4860.26    112.96 o 
  -6   5   4     7818.83     8014.41    169.46 o 
  -5   5   4     1990.30     2092.13     69.37 o 
  -4   5   4     3190.41     3331.23    107.01 o 
  -3   5   4       51.22       33.17     12.41 o 
  -2   5   4     4451.98     5045.87     86.24 o 
  -1   5   4     2884.91     3096.50     53.38 o 
   0   5   4       57.91       37.20      7.96 o 
   1   5   4     1157.76     1090.30     26.38 o 
   2   5   4    19625.56    21949.66    307.83 o 
   3   5   4      626.88      659.69     23.84 o 
   4   5   4     2128.22     2156.87     44.95 o 
   5   5   4     1148.19     1447.82     35.99 o 
   6   5   4     2274.05     2132.10     40.12 o 
   7   5   4      284.15      323.28     20.91 o 
   8   5   4       59.55       75.88     14.62 o 
   9   5   4     1030.56      898.74     49.42 o 
  10   5   4      800.82      795.47    107.78 o 
  11   5   4     2520.48     2772.42    199.58 o 
  12   5   4     2108.90     2263.60    186.51 o 
  13   5   4     6102.37     6754.52    383.15 o 
  14   5   4     1981.12     1984.85    197.36 o 
 -13   6   4      621.28      621.80     64.35 o 
 -12   6   4      621.49      666.90     78.96 o 
 -11   6   4     4027.23     3976.24    115.26 o 
 -10   6   4     3032.75     3178.17     97.87 o 
  -9   6   4     2789.06     2780.39     81.78 o 
  -8   6   4     9958.90    10180.49    215.40 o 
  -7   6   4      153.33      182.29     27.56 o 
  -6   6   4    11783.58    11623.87    237.45 o 
  -5   6   4     2480.10     2584.11     89.27 o 
  -4   6   4      939.29     1091.51     62.10 o 
  -3   6   4      710.58      647.09     27.22 o 
  -2   6   4       50.32       11.29     11.43 o 
  -1   6   4      979.84      998.78     30.23 o 
   0   6   4     2152.47     2140.72     41.74 o 
   1   6   4     3751.42     4130.13     66.06 o 
   2   6   4     2643.52     2720.60     46.24 o 
   3   6   4    45611.43    48586.81    890.84 o 
   4   6   4     7104.31     6927.64    119.47 o 
   5   6   4     1997.71     2135.52     84.39 o 
   6   6   4    13462.23    13596.91    213.68 o 
   7   6   4     2125.36     2011.67     37.13 o 
   8   6   4     7034.23     6880.73    139.32 o 
   9   6   4      536.49      636.49     46.51 o 
  10   6   4      475.65      576.98     89.66 o 
  11   6   4      239.15      303.84     84.64 o 
  12   6   4      304.05      325.79     97.07 o 
  13   6   4      238.43      173.92     94.27 o 
  14   6   4      193.16      192.83    105.85 o 
 -12   7   4        3.21      -74.64     37.32 o 
 -11   7   4     2011.99     2061.47     81.89 o 
 -10   7   4     1886.33     1835.76     79.13 o 
  -9   7   4     1331.16     1305.86     58.23 o 
  -8   7   4     3986.17     3576.89    103.76 o 
  -7   7   4     8535.52     8194.42    179.70 o 
  -6   7   4      301.92      234.95     29.03 o 
  -5   7   4     3478.24     3657.79    102.14 o 
  -4   7   4       35.94       16.11     18.27 o 
  -3   7   4      923.46      862.10     30.16 o 
  -2   7   4     2632.73     2439.93     44.81 o 
  -1   7   4      415.98      332.40     15.83 o 
   0   7   4     4428.99     4225.90     70.08 o 
   1   7   4     1808.08     1774.48     40.63 o 
   2   7   4     2617.02     2868.75     52.82 o 
   3   7   4     4191.54     4295.57     94.22 o 
   4   7   4     5379.02     5363.28    120.52 o 
   5   7   4     1075.77     1012.60     42.51 o 
   6   7   4     2799.67     2686.19    136.71 o 
   7   7   4     5907.38     6159.01    101.30 o 
   8   7   4     4083.46     4037.53     88.70 o 
   9   7   4     5001.63     4981.58    104.72 o 
  10   7   4      228.30      240.76     31.87 o 
  11   7   4       56.16       42.47     40.55 o 
  12   7   4      182.76      148.02     88.55 o 
  13   7   4      280.85      339.87    103.36 o 
  14   7   4     1406.42     1656.19    176.76 o 
 -12   8   4      197.11      243.87     63.47 o 
 -11   8   4        7.38       10.44     39.82 o 
 -10   8   4     1235.11     1260.61     77.06 o 
  -9   8   4      239.36      203.03     41.46 o 
  -8   8   4      127.92      121.35     32.82 o 
  -7   8   4      253.71      250.45     34.59 o 
  -6   8   4      225.29      170.12     31.76 o 
  -5   8   4     3899.00     3914.45    113.14 o 
  -4   8   4      476.18      537.74     36.69 o 
  -3   8   4       45.37       28.68     18.51 o 
  -2   8   4     6126.50     6159.34    100.22 o 
  -1   8   4     4654.02     4977.73     83.14 o 
   0   8   4     4318.86     4117.96     69.89 o 
   1   8   4    14077.04    14128.78    206.23 o 
   2   8   4     8024.80     8258.22    135.92 o 
   3   8   4     1850.49     1626.11     42.01 o 
   4   8   4     1514.74     1501.16     59.67 o 
   5   8   4      579.11      461.10     35.87 o 
   6   8   4      126.76        5.32      6.33 o 
   7   8   4     1316.42     1312.37     52.10 o 
   8   8   4      663.52      718.79     69.37 o 
   9   8   4    10245.32    10384.57    281.16 o 
  10   8   4     6891.67     7400.84    620.29 o 
  11   8   4       76.18       36.42     31.18 o 
  12   8   4      687.77      664.84     51.47 o 
  13   8   4      331.21      334.35     74.61 o 
  14   8   4     1500.53     1721.81    157.04 o 
 -11   9   4      169.27       80.06     51.48 o 
 -10   9   4        4.19       -6.63     37.05 o 
  -9   9   4      700.80      620.84     56.46 o 
  -8   9   4      916.80      944.50     54.84 o 
  -7   9   4     1477.34     1527.37     71.40 o 
  -6   9   4       66.37       64.62     26.78 o 
  -5   9   4     1469.87     1312.85     55.16 o 
  -4   9   4    10009.98     9821.57    185.77 o 
  -3   9   4     1772.77     1669.10     54.25 o 
  -2   9   4     1090.42     1057.00     34.64 o 
  -1   9   4     7894.97     8069.97    119.32 o 
   0   9   4     3971.71     4196.33     73.40 o 
   1   9   4     2924.36     2836.23     58.20 o 
   2   9   4     2704.40     2637.29     54.57 o 
   3   9   4      568.15      502.14     27.04 o 
   4   9   4     4818.55     4738.80    119.66 o 
   5   9   4       25.29       -4.72     22.58 o 
   6   9   4      167.24      121.52     23.81 o 
   7   9   4      483.09      526.66     32.57 o 
   8   9   4      307.27      307.72     27.68 o 
   9   9   4     1359.18     1440.95     48.25 o 
  10   9   4    10679.17    11287.79    492.89 o 
  11   9   4     1621.65     1409.42     98.81 o 
  12   9   4      148.44      124.24     46.81 o 
  13   9   4      721.01      765.57     69.72 o 
  14   9   4      116.47      139.42     51.49 o 
 -10  10   4      237.58      220.67     46.68 o 
  -9  10   4      244.84      194.12     43.43 o 
  -8  10   4     2619.52     2580.06     90.83 o 
  -7  10   4     1886.41     1871.84    106.91 o 
  -6  10   4     2142.95     2125.87     85.03 o 
  -5  10   4       17.36      -15.42     28.93 o 
  -4  10   4      443.17      446.29     32.98 o 
  -3  10   4      914.15      875.65     49.55 o 
  -2  10   4     1335.85     1325.80     43.01 o 
  -1  10   4     1657.29     1522.90     49.34 o 
   0  10   4    14339.23    14507.04    216.71 o 
   1  10   4     2782.99     2806.18     66.11 o 
   2  10   4       47.45       12.47     17.78 o 
   3  10   4     2116.56     1995.99     52.08 o 
   4  10   4     2245.67     2034.71     70.36 o 
   5  10   4     4043.09     3959.68    107.67 o 
   6  10   4        3.49      -30.15     24.95 o 
   7  10   4       19.77       -2.37     24.40 o 
   8  10   4      400.61      419.03     33.94 o 
   9  10   4     1317.11     1221.76     51.01 o 
  10  10   4      526.46      494.59     42.88 o 
  11  10   4     1331.87     1389.71    105.12 o 
  12  10   4      301.36      363.72     60.11 o 
  13  10   4      119.21       93.64     55.07 o 
  14  10   4       51.20       16.91     55.66 o 
 -10  11   4     1058.01      941.14     78.10 o 
  -9  11   4        4.56      -53.19     42.35 o 
  -8  11   4     1960.05     1725.02    103.13 o 
  -7  11   4      497.20      469.06     44.30 o 
  -6  11   4     1115.72     1305.72     57.39 o 
  -5  11   4       73.22       76.36     30.75 o 
  -4  11   4       96.28      119.93     29.69 o 
  -3  11   4     1874.69     1883.39     61.62 o 
  -2  11   4     3829.56     3857.63     99.33 o 
  -1  11   4     6219.79     6369.23    136.21 o 
   0  11   4        3.14      -25.04     21.53 o 
   1  11   4     2373.75     2420.96     83.86 o 
   2  11   4     1021.82      868.13     36.35 o 
   3  11   4       10.05      -36.98     18.49 o 
   4  11   4     4086.78     3906.58    111.09 o 
   5  11   4       91.78       77.06     29.03 o 
   6  11   4     1156.73     1073.70     53.37 o 
   7  11   4      293.85      355.90     36.33 o 
   8  11   4        5.76      -13.53     27.19 o 
   9  11   4     1042.74     1016.57     94.82 o 
  10  11   4     3105.59     3168.48    113.66 o 
  11  11   4      130.51      102.40     37.48 o 
  12  11   4      533.02      572.62     77.92 o 
  13  11   4     2703.12     3090.06    171.52 o 
  -9  12   4      185.53        0.64     57.99 o 
  -8  12   4     1427.38     1513.67     94.96 o 
  -7  12   4     2193.83     2220.09     91.01 o 
  -6  12   4     2378.51     2481.24    117.13 o 
  -5  12   4      415.72      365.52     39.82 o 
  -4  12   4       36.53       19.94     33.96 o 
  -3  12   4     1410.80     1436.11     63.97 o 
  -2  12   4     4014.71     4108.09    123.66 o 
  -1  12   4    10798.18    10739.37    327.15 o 
   0  12   4     7792.94     8073.42    176.18 o 
   1  12   4       29.17       30.48     23.05 o 
   2  12   4        6.78      -14.37     21.35 o 
   3  12   4     1979.72     1771.08     61.62 o 
   4  12   4      753.33      661.95     47.83 o 
   5  12   4       96.07       -7.13     32.20 o 
   6  12   4     7285.74     7230.79    179.04 o 
   7  12   4     2922.58     3111.66     96.75 o 
   8  12   4     1222.68     1072.56     54.49 o 
   9  12   4       11.04      -11.07     29.99 o 
  10  12   4      241.51      257.05     33.03 o 
  11  12   4      294.52      304.18     46.47 o 
  12  12   4      366.69      199.19     73.42 o 
  13  12   4     2219.46     2519.48    160.09 o 
  -8  13   4      519.03      467.04     82.01 o 
  -7  13   4     2812.25     2716.10    148.01 o 
  -6  13   4     1954.55     1953.63     84.01 o 
  -5  13   4      705.49      701.36     74.64 o 
  -4  13   4      509.32      447.69     57.05 o 
  -3  13   4       23.68       24.71     48.79 o 
  -2  13   4     1245.74     1209.87     79.79 o 
  -1  13   4      496.68      511.45     57.88 o 
   0  13   4     4133.06     4325.29    128.43 o 
   1  13   4      721.62      635.40     46.16 o 
   2  13   4     2621.81     2886.46    104.62 o 
   3  13   4      130.38      121.16     29.41 o 
   4  13   4       60.54       40.92     37.22 o 
   5  13   4     3298.68     3298.19    106.49 o 
   6  13   4       72.93       54.50     37.00 o 
   7  13   4     3421.75     3285.10    103.70 o 
   8  13   4     1323.27     1088.80     69.21 o 
   9  13   4      985.25     1005.75     55.28 o 
  10  13   4      386.28      333.47     38.96 o 
  11  13   4       44.22       52.29     44.93 o 
  12  13   4       68.50       26.42     40.99 o 
  -7  14   4      404.10      339.49     55.46 o 
  -6  14   4      646.88      520.47     65.69 o 
  -5  14   4       21.99      -31.23     48.26 o 
  -4  14   4       44.45      -26.59     57.29 o 
  -3  14   4      162.72      240.58     61.46 o 
  -2  14   4        4.20      -12.28     52.17 o 
  -1  14   4      143.43      188.65     51.85 o 
   0  14   4      354.55      475.78     74.59 o 
   1  14   4      272.12      207.45     45.55 o 
   2  14   4     1672.41     1766.36     70.60 o 
   3  14   4     1148.98     1345.36     86.89 o 
   4  14   4        1.74       16.12     41.80 o 
   5  14   4      883.19      953.03     63.47 o 
   6  14   4     5361.22     5049.38    143.90 o 
   7  14   4      450.91      358.32     47.87 o 
   8  14   4      198.90      178.11     54.81 o 
   9  14   4       54.54       60.55     39.69 o 
  10  14   4       58.05       15.28     42.34 o 
  11  14   4        4.23      -36.31     48.71 o 
  -5  15   4     1233.91     1370.63    137.48 o 
  -4  15   4     4276.33     4911.37    324.99 o 
  -3  15   4      182.61      182.35     65.80 o 
  -2  15   4      110.48      133.94     57.24 o 
  -1  15   4       24.18      -16.69     79.95 o 
   0  15   4        3.64       12.16     69.47 o 
   1  15   4      186.11      226.10     71.50 o 
   2  15   4        2.23      -82.30     41.15 o 
   3  15   4      356.52      391.81     39.17 o 
   4  15   4        5.76      -62.26     43.58 o 
   5  15   4       41.40       -7.13     43.31 o 
   6  15   4     2503.43     2604.95    101.21 o 
   7  15   4     3298.35     3270.28    127.20 o 
   8  15   4        0.77       -6.44     43.44 o 
   9  15   4      124.38      140.58     46.17 o 
  10  15   4      620.24      588.32     54.72 o 
  -4  16   4     4266.83     4517.60    469.84 o 
  -3  16   4     4704.67     5010.46    198.52 o 
  -2  16   4        7.22       33.73     92.05 o 
  -1  16   4        0.48      -37.43     82.29 o 
   0  16   4       26.62       77.94     76.17 o 
   1  16   4      164.38      234.78     77.15 o 
   2  16   4        1.31        9.74     53.39 o 
   3  16   4       10.00     -101.02     58.58 o 
   4  16   4       25.90       31.67     49.52 o 
   5  16   4      280.61      234.37     53.74 o 
   6  16   4      498.76      558.98     60.04 o 
   7  16   4      727.87      792.04     65.68 o 
   8  16   4      111.00       19.70     48.50 o 
   9  16   4       63.73      166.44     66.45 o 
  -1  17   4     1028.78     1118.26    126.06 o 
   0  17   4       18.85      140.89     84.18 o 
   1  17   4      378.85      530.75     93.96 o 
   2  17   4      861.89      929.66     94.81 o 
   3  17   4      424.80      402.86     78.28 o 
   4  17   4        1.71      -33.31     70.00 o 
   5  17   4      150.46      146.99     54.92 o 
   6  17   4     1024.68      996.22     75.33 o 
   7  17   4      906.86      874.76     88.59 o 
  -2 -17   5       55.76       78.50     99.98 o 
  -7 -16   5       64.21       36.83     62.62 o 
  -6 -16   5      335.42      352.85     57.28 o 
  -5 -16   5      261.71      244.34     55.37 o 
  -4 -16   5      222.32      207.95     57.12 o 
  -3 -16   5       59.53      102.42     69.74 o 
  -2 -16   5      553.36      585.78     61.30 o 
  -1 -16   5       10.27      -28.57     70.27 o 
   0 -16   5      186.22      155.23     65.62 o 
   1 -16   5      164.36      112.39     70.93 o 
   2 -16   5      508.89      533.65     81.50 o 
  -8 -15   5     2804.30     3104.01    361.50 o 
  -7 -15   5     2323.77     2103.97     91.71 o 
  -6 -15   5     1331.34     1207.80     72.89 o 
  -5 -15   5     4749.04     5106.39    150.96 o 
  -4 -15   5     1886.04     1805.71     88.46 o 
  -3 -15   5       46.18       67.84     47.91 o 
  -2 -15   5      133.02       60.56     41.30 o 
  -1 -15   5      247.44      265.42     58.27 o 
   0 -15   5      129.47      100.13     58.65 o 
   1 -15   5     1979.91     2259.18    119.96 o 
   2 -15   5       30.15       38.01     61.75 o 
   3 -15   5       31.74       34.65     65.18 o 
   4 -15   5      683.11      770.90     88.11 o 
 -10 -14   5     1007.15     1038.88    164.08 o 
  -9 -14   5     1019.15      913.76     77.70 o 
  -8 -14   5      250.21      170.48     44.66 o 
  -7 -14   5     2537.75     2583.29     95.42 o 
  -6 -14   5      624.75      577.33     54.74 o 
  -5 -14   5     2733.58     2774.97    100.42 o 
  -4 -14   5     3649.35     3534.45    115.96 o 
  -3 -14   5       51.78       63.63     43.04 o 
  -2 -14   5       68.49        8.57     82.23 o 
  -1 -14   5      226.40      239.75     41.50 o 
   0 -14   5       96.76       84.18     53.02 o 
   1 -14   5      351.88      320.21     61.26 o 
   2 -14   5      913.56      919.53    179.76 o 
   3 -14   5      208.47      158.07     61.65 o 
   4 -14   5      884.73      816.33    121.08 o 
   5 -14   5     2499.31     2791.01    145.06 o 
   6 -14   5       93.41      -39.16     50.62 o 
 -11 -13   5       25.78      119.02     49.48 o 
 -10 -13   5       10.94       49.72     34.93 o 
  -9 -13   5      405.49      350.29     44.07 o 
  -8 -13   5       78.10       41.81     37.68 o 
  -7 -13   5     2157.06     2172.23    130.26 o 
  -6 -13   5      455.08      428.07     47.23 o 
  -5 -13   5     1387.85     1423.76     71.61 o 
  -4 -13   5     1108.38     1084.38     62.53 o 
  -3 -13   5       49.43       85.03     41.21 o 
  -2 -13   5     2167.05     2102.07     73.45 o 
  -1 -13   5     2183.01     2122.71     76.29 o 
   0 -13   5      586.71      678.65     55.43 o 
   1 -13   5     1630.11     1888.46    107.27 o 
   2 -13   5        4.54      -95.45     96.82 o 
   3 -13   5       61.61      -16.94     60.30 o 
   4 -13   5      414.28      456.67     69.13 o 
   5 -13   5     1645.18     1601.34     92.62 o 
   6 -13   5      699.83      546.87     48.03 o 
   7 -13   5      804.90      760.24     65.64 o 
 -11 -12   5      145.36      130.94     58.58 o 
 -10 -12   5     1849.98     1978.30    103.73 o 
  -9 -12   5     1524.34     1681.82     68.44 o 
  -8 -12   5      532.77      456.26     42.29 o 
  -7 -12   5      192.63      189.01     37.32 o 
  -6 -12   5      338.11      367.55     43.36 o 
  -5 -12   5      843.41      830.84     53.04 o 
  -4 -12   5     2199.07     2097.54     79.67 o 
  -3 -12   5     1187.57     1070.97     59.37 o 
  -2 -12   5       49.27       29.89     27.56 o 
  -1 -12   5     1980.13     2014.42     62.11 o 
   0 -12   5     1628.55     1714.03     66.25 o 
   1 -12   5     1805.58     1849.52    100.16 o 
   2 -12   5     3692.08     3748.01    185.95 o 
   3 -12   5      843.36      802.98     71.30 o 
   4 -12   5      685.46      824.89     61.64 o 
   5 -12   5       18.36       -5.09     36.13 o 
   6 -12   5      890.62      895.57     50.17 o 
   7 -12   5        2.03      -16.27     44.09 o 
   8 -12   5     1312.35     1193.31     73.79 o 
 -12 -11   5       97.64      107.15     63.19 o 
 -11 -11   5     2754.87     2754.26    105.33 o 
 -10 -11   5     4751.44     5072.33    163.38 o 
  -9 -11   5     9680.89     9948.99    329.60 o 
  -8 -11   5     5679.20     5975.01    148.60 o 
  -7 -11   5      774.55      694.90     44.20 o 
  -6 -11   5     1126.95     1000.55     52.10 o 
  -5 -11   5       25.11      -18.92     29.70 o 
  -4 -11   5     4056.83     3979.22    112.30 o 
  -3 -11   5      922.25      892.46     64.14 o 
  -2 -11   5      527.63      561.73     34.95 o 
  -1 -11   5      133.48       91.16     23.92 o 
   0 -11   5     1543.65     1528.12     52.38 o 
   1 -11   5     1193.89     1252.00     56.06 o 
   2 -11   5       54.12        6.61     42.46 o 
   3 -11   5     3677.69     3794.94    120.95 o 
   4 -11   5      195.49      271.02     41.16 o 
   5 -11   5       25.77      -22.07     34.08 o 
   6 -11   5        1.30       72.83     31.01 o 
   7 -11   5      239.22      250.76     43.38 o 
   8 -11   5       62.88       21.94     38.81 o 
   9 -11   5      203.16      175.94     45.33 o 
 -13 -10   5      884.49      953.28     88.98 o 
 -12 -10   5     1387.92     1504.60    113.46 o 
 -11 -10   5      654.06      534.79     71.12 o 
 -10 -10   5     5838.06     6334.31    288.27 o 
  -9 -10   5     4335.21     4408.46    150.97 o 
  -8 -10   5     7071.31     7018.68    166.48 o 
  -7 -10   5     1947.70     2103.36     72.95 o 
  -6 -10   5      437.18      429.94     36.23 o 
  -5 -10   5       26.32       -5.57     25.85 o 
  -4 -10   5     1297.03     1272.56     56.98 o 
  -3 -10   5     8543.21     8270.20    197.11 o 
  -2 -10   5     2407.28     2320.54     72.78 o 
  -1 -10   5     3786.51     3905.20     85.11 o 
   0 -10   5      364.49      371.38     34.81 o 
   1 -10   5      711.90      725.54     35.94 o 
   2 -10   5    10804.73    10816.25    199.98 o 
   3 -10   5     2850.68     2856.37     84.70 o 
   4 -10   5      421.69      432.45     36.22 o 
   5 -10   5      149.11      119.22     29.77 o 
   6 -10   5       15.05      -32.26     24.99 o 
   7 -10   5      306.01      376.53     41.63 o 
   8 -10   5     1376.29     1299.19     61.28 o 
   9 -10   5      187.00      127.32     39.86 o 
  10 -10   5      668.86      686.11     48.72 o 
 -13  -9   5      310.68      314.44     60.05 o 
 -12  -9   5      160.33      238.92     54.26 o 
 -11  -9   5      144.72      139.16     50.06 o 
 -10  -9   5     2402.36     2528.33    291.64 o 
  -9  -9   5      391.58      426.89     28.75 o 
  -8  -9   5       11.04      -11.22     24.08 o 
  -7  -9   5       18.68       43.30     24.21 o 
  -6  -9   5      107.17      115.11     28.79 o 
  -5  -9   5     1652.03     1606.37     58.82 o 
  -4  -9   5     5482.75     5604.23    139.18 o 
  -3  -9   5    17645.94    17538.33    385.54 o 
  -2  -9   5    20623.92    20185.06    393.01 o 
  -1  -9   5     1040.13      960.69     61.14 o 
   0  -9   5      780.39      808.93     30.82 o 
   1  -9   5       23.53       -0.57     15.87 o 
   2  -9   5    14440.42    14759.56    220.90 o 
   3  -9   5     9893.74     9974.70    186.96 o 
   4  -9   5       18.89       19.04     23.64 o 
   5  -9   5      648.06      570.47     34.00 o 
   6  -9   5      207.14      151.17     25.26 o 
   7  -9   5       58.63      117.55     32.14 o 
   8  -9   5      493.38      465.18     62.51 o 
   9  -9   5     1334.39     1245.23     52.94 o 
  10  -9   5     1857.53     1823.80     78.63 o 
  11  -9   5     2638.03     2919.87    107.45 o 
 -13  -8   5     3776.63     4054.44    188.67 o 
 -12  -8   5     3322.69     3252.16    159.25 o 
 -11  -8   5      637.31      565.31     59.63 o 
 -10  -8   5      185.76      184.70     43.54 o 
  -9  -8   5     2242.01     2268.31     85.10 o 
  -8  -8   5      248.76      269.84     26.56 o 
  -7  -8   5     1787.46     1767.86     83.11 o 
  -6  -8   5        0.33      -10.24     20.14 o 
  -5  -8   5      761.05      781.69     38.15 o 
  -4  -8   5     8820.69     8688.49    198.96 o 
  -3  -8   5    11896.36    12258.73    273.40 o 
  -2  -8   5    20156.82    19536.34    377.82 o 
  -1  -8   5     7564.99     7260.92    121.04 o 
   0  -8   5      518.55      546.88     22.88 o 
   1  -8   5      588.71      605.52     22.67 o 
   2  -8   5       40.19       19.81     11.84 o 
   3  -8   5    12870.13    13551.14    220.87 o 
   4  -8   5      365.86      399.68     28.78 o 
   5  -8   5     1430.95     1501.35     53.97 o 
   6  -8   5      463.85      449.77     34.77 o 
   7  -8   5      334.14      348.85     37.02 o 
   8  -8   5      611.96      549.48     40.80 o 
   9  -8   5       44.52       21.69     28.60 o 
  10  -8   5       73.02       78.10     33.10 o 
  11  -8   5      416.31      412.65     46.33 o 
  12  -8   5     1743.65     1860.38    106.98 o 
 -13  -7   5     3497.42     3667.36    170.59 o 
 -12  -7   5     9486.08    10134.92    407.04 o 
 -11  -7   5     5646.24     5897.31    248.36 o 
 -10  -7   5      607.32      603.88     54.43 o 
  -9  -7   5     1105.08     1124.36     66.71 o 
  -8  -7   5      863.05      791.47     34.56 o 
  -7  -7   5     1943.88     2010.67     51.85 o 
  -6  -7   5     4195.38     4253.44    106.88 o 
  -5  -7   5     2408.20       -1.72      5.38 o 
  -4  -7   5        5.88        4.36     16.95 o 
  -3  -7   5     1040.93      984.80     40.93 o 
  -2  -7   5      647.19      672.59     23.45 o 
  -1  -7   5     1017.10      909.48     29.23 o 
   0  -7   5     2107.55     2244.34     42.33 o 
   1  -7   5     1102.92     1150.63     31.63 o 
   2  -7   5      747.24      715.97     24.45 o 
   3  -7   5     3728.08     4071.20     78.95 o 
   4  -7   5    12714.89    12852.75    259.20 o 
   5  -7   5      456.46      420.65     27.05 o 
   6  -7   5      397.84      400.67     31.83 o 
   7  -7   5        7.01       -6.88     25.38 o 
   8  -7   5     2364.12     2238.47     68.15 o 
   9  -7   5     2202.95     2174.32     60.93 o 
  10  -7   5      875.64      825.52     42.13 o 
  11  -7   5      196.93      197.29     38.85 o 
  12  -7   5       55.51       -8.69     42.90 o 
 -12  -6   5     5175.99     5330.55    224.44 o 
 -11  -6   5     4917.48     5088.12    214.46 o 
 -10  -6   5      242.19      355.59     41.18 o 
  -9  -6   5      637.22      559.78     47.25 o 
  -8  -6   5       24.31      -11.93     16.07 o 
  -7  -6   5    10798.54    11092.80    184.87 o 
  -6  -6   5    30039.61    30854.69    650.37 o 
  -4  -6   5     1402.47     1616.73     38.64 o 
  -3  -6   5     2664.09     2941.72     59.42 o 
  -2  -6   5     6474.65     6662.52    120.39 o 
  -1  -6   5    13094.35    14109.63    217.15 o 
   0  -6   5     8725.31     9244.91    129.35 o 
   1  -6   5    11914.63    13032.59    190.43 o 
   2  -6   5     3194.44     3040.73     51.95 o 
   3  -6   5        3.55      -17.24      8.62 o 
   4  -6   5    10552.76    10682.39    191.60 o 
   5  -6   5     6300.31     6241.06    145.85 o 
   6  -6   5       88.45       53.45     20.83 o 
   7  -6   5        5.86      -33.98     22.30 o 
   8  -6   5     1605.12     1458.33     59.14 o 
   9  -6   5      123.01       87.69     26.05 o 
  10  -6   5     1879.91     1828.32     63.01 o 
  11  -6   5      449.90      412.47     39.82 o 
  12  -6   5        0.67      -42.05     40.46 o 
  13  -6   5      114.12      205.73    119.05 o 
 -10  -5   5     1279.99     1308.65     74.28 o 
  -9  -5   5     4704.51     4769.71    197.11 o 
  -8  -5   5     2845.52     2716.17     68.47 o 
  -7  -5   5     7639.06     7896.96    148.84 o 
  -6  -5   5    54523.75    58662.05    953.77 o 
  -5  -5   5    50300.25    52282.20    838.23 o 
  -4  -5   5      315.34      361.57     38.57 o 
  -3  -5   5      145.88      181.30     13.54 o 
  -2  -5   5      622.03      635.15     20.83 o 
  -1  -5   5    21547.49    23157.26    347.31 o 
   0  -5   5    20369.05    21431.47    326.07 o 
   1  -5   5    14624.39    15718.97    212.03 o 
   2  -5   5       17.40        5.62      5.57 o 
   3  -5   5     3536.03     3532.04     77.26 o 
   4  -5   5     1446.64     1618.68     35.28 o 
   5  -5   5     4667.46     4674.69     91.45 o 
   6  -5   5      824.61      768.70     34.02 o 
   7  -5   5      516.99      504.04     31.17 o 
   8  -5   5     4363.94     4280.08     85.51 o 
   9  -5   5     2621.86     2809.77     66.07 o 
  10  -5   5      150.17      116.47     31.09 o 
  11  -5   5      142.85      134.36     36.45 o 
  12  -5   5       12.78       -8.68     38.63 o 
  13  -5   5        8.81      -32.83     57.37 o 
  -9  -4   5     1133.82     1229.76     55.87 o 
  -8  -4   5     8099.97     8498.24    236.61 o 
  -7  -4   5     2683.84     2804.93     74.33 o 
  -6  -4   5     4272.98     4322.96     70.81 o 
  -5  -4   5    32484.07    33612.42    498.46 o 
  -4  -4   5    12347.49    12332.53    264.66 o 
  -3  -4   5     8394.74     8862.38    243.20 o 
  -2  -4   5       30.33       22.66      7.56 o 
  -1  -4   5     4376.83     4899.57     97.12 o 
   0  -4   5    11334.29    11849.79    184.75 o 
   1  -4   5     3435.80     3659.28     59.50 o 
   2  -4   5     1892.07     2148.45     42.75 o 
   3  -4   5      748.29      822.08     23.95 o 
   4  -4   5     7850.21     8431.46    131.16 o 
   5  -4   5     4682.94     4846.25     83.25 o 
   6  -4   5       17.00       47.78     17.04 o 
   7  -4   5     6606.24     6131.12    109.28 o 
   8  -4   5      752.17      744.49     31.28 o 
   9  -4   5     8778.46     8661.83    191.55 o 
  10  -4   5      990.68      999.94     44.10 o 
  11  -4   5     1624.68     1648.58     65.52 o 
  12  -4   5       76.84       17.80     33.92 o 
  13  -4   5        9.63        0.90     47.38 o 
  -9  -3   5       46.16      141.78     48.52 o 
  -8  -3   5     4032.71     4346.07    108.60 o 
  -7  -3   5      652.57      515.80     18.25 o 
  -6  -3   5     4766.46     4964.34     77.27 o 
  -5  -3   5      330.86      423.59     20.31 o 
  -4  -3   5    14369.17    16084.83    262.06 o 
  -3  -3   5    11459.77    12621.29    404.37 o 
  -2  -3   5    37203.20    40253.27    654.06 o 
  -1  -3   5     5146.29     5297.32     83.91 o 
   0  -3   5    20383.78    22241.62    336.40 o 
   1  -3   5    31831.08    34232.09    477.32 o 
   2  -3   5        2.23       16.41      7.85 o 
   3  -3   5     2392.68     2230.07     59.24 o 
   4  -3   5    14875.01    16347.94    223.27 o 
   5  -3   5    15548.45    16520.17    239.56 o 
   6  -3   5    11919.60    12445.55    184.05 o 
   8  -3   5     3616.14     3635.10     79.30 o 
   9  -3   5       25.62        0.44     21.89 o 
  10  -3   5     3737.85     3782.26    163.92 o 
  11  -3   5       15.15      -43.71     40.07 o 
  12  -3   5     1651.42     1644.28     61.76 o 
  13  -3   5        3.09      -27.09     43.62 o 
  14  -3   5      349.97      284.63     57.64 o 
 -14  -2   5     4479.03     4992.19    220.91 o 
 -13  -2   5       34.35       60.29     38.88 o 
 -12  -2   5      817.38      977.70     73.00 o 
 -11  -2   5      251.88      246.83     36.95 o 
  -9  -2   5     3064.79     3306.56    120.42 o 
  -8  -2   5     3513.82     3917.08     99.16 o 
  -7  -2   5      921.58      835.93     20.70 o 
  -6  -2   5     8852.82     9366.60    155.20 o 
  -5  -2   5    25348.91    25878.12    398.20 o 
  -4  -2   5     4720.65     4766.87     82.47 o 
  -3  -2   5    27079.92    31630.43    573.35 o 
  -2  -2   5    86548.90    98881.96   1741.76 o 
  -1  -2   5    48892.01    55483.92    888.02 o 
   0  -2   5     9363.75    10820.49    154.45 o 
   1  -2   5     4183.47     4609.30     68.39 o 
   2  -2   5    24206.76    27534.86    360.36 o 
   3  -2   5      837.64     1025.16     33.70 o 
   4  -2   5       24.68       21.99      8.04 o 
   5  -2   5     4180.32     4283.34     64.64 o 
   6  -2   5     7963.72     8148.33    163.75 o 
   8  -2   5     1631.45     1648.39     93.93 o 
   9  -2   5      295.92      270.47     61.35 o 
  10  -2   5     3404.13     3317.01    170.55 o 
  11  -2   5     3245.70     3202.21     98.21 o 
  12  -2   5      126.44      163.38     49.81 o 
  13  -2   5      395.74      336.16     60.06 o 
  14  -2   5      213.77      294.53     42.08 o 
 -14  -1   5     1520.41     1553.15    108.26 o 
 -13  -1   5      575.88      591.19     60.72 o 
 -12  -1   5     1956.48     2182.70    116.16 o 
 -11  -1   5     2214.41     2842.08    134.47 o 
 -10  -1   5     3620.09     3829.04    167.71 o 
  -9  -1   5    17132.26    17184.36    602.43 o 
  -8  -1   5    17139.95    18558.67    319.58 o 
  -7  -1   5     3571.05     4093.69     76.46 o 
  -6  -1   5      310.48      427.20     23.64 o 
  -5  -1   5    14199.05    16075.35    228.32 o 
  -4  -1   5    38881.06    43443.82    655.48 o 
  -2  -1   5    78077.19    85757.46   2553.72 o 
  -1  -1   5     7766.44     8907.88    147.95 o 
   0  -1   5      351.45      318.69     14.37 o 
   1  -1   5    11915.17    13256.83    203.18 o 
   2  -1   5     7617.12     8447.53    147.65 o 
   3  -1   5     6885.21     7266.07    117.29 o 
   4  -1   5     5011.15     5058.97     98.83 o 
   5  -1   5      684.43      564.00     35.23 o 
   6  -1   5      823.73      922.37     45.28 o 
   7  -1   5       96.23       91.22     14.10 o 
   8  -1   5      479.49      463.20     22.15 o 
   9  -1   5       29.37      -40.44     29.55 o 
  10  -1   5      792.98      650.73     31.21 o 
  11  -1   5     4638.92     4672.32    292.34 o 
  12  -1   5      764.11      762.55     89.14 o 
  13  -1   5        3.16       -8.09     33.86 o 
  14  -1   5      950.05      975.76     60.27 o 
 -14   0   5       19.21      -21.74     49.91 o 
 -13   0   5      894.50      938.17     79.86 o 
 -12   0   5       49.22        0.71     41.36 o 
 -11   0   5     6333.51     6873.88    287.44 o 
 -10   0   5     1717.06     1721.26     96.23 o 
  -9   0   5      295.16      354.74     24.44 o 
  -8   0   5     8479.09     8781.14    207.21 o 
  -7   0   5     7439.38     7934.49    126.19 o 
  -6   0   5       25.51       36.55      8.81 o 
  -5   0   5     2401.85     2337.15     41.85 o 
  -4   0   5     8786.85     8726.61    267.80 o 
  -3   0   5    16883.76    19839.64    445.87 o 
  -2   0   5     3809.47     4788.36     91.42 o 
  -1   0   5     4109.22     4400.08     80.13 o 
   0   0   5     1206.46     1498.35     35.97 o 
   1   0   5    14793.59    16894.41    257.33 o 
   2   0   5    53969.11    59355.32    841.15 o 
   3   0   5    19674.58    21300.50    355.88 o 
   5   0   5     7946.32     8264.50    144.29 o 
   6   0   5    10043.58     9899.39    157.86 o 
   7   0   5     1260.34     1218.19     32.41 o 
   8   0   5       28.63       12.06     11.51 o 
   9   0   5       71.43       77.40     19.74 o 
  10   0   5      555.12      476.76     26.95 o 
  11   0   5      321.68      244.18     32.56 o 
  12   0   5     2363.80     2301.54     83.36 o 
  13   0   5      116.81      101.18     33.39 o 
  14   0   5      458.88      403.95     42.29 o 
  15   0   5     2147.14     2158.11    138.70 o 
 -14   1   5      693.26      628.34     78.00 o 
 -13   1   5       69.08       -5.54     52.36 o 
 -12   1   5      349.93      345.37     60.29 o 
 -11   1   5     1263.84     1215.27     92.23 o 
 -10   1   5      591.35      650.09     38.63 o 
  -9   1   5     3338.78     3486.56    156.01 o 
  -8   1   5     1485.12     1496.09     36.17 o 
  -7   1   5      761.52      822.58     21.67 o 
  -6   1   5     4274.22     4234.69     76.22 o 
  -5   1   5     4369.90     4664.36     76.71 o 
  -4   1   5    19817.85    20884.19    398.14 o 
  -3   1   5    14561.01    15518.44    258.52 o 
  -2   1   5     9784.60    10500.12    176.49 o 
  -1   1   5    15512.87    19020.37    345.61 o 
   0   1   5     1319.64     1515.48     31.64 o 
   1   1   5     4358.33     4960.53     87.43 o 
   2   1   5   129593.83   137443.61   1794.35 o 
   3   1   5    89554.18    96233.73   1438.20 o 
   5   1   5    17295.89    17898.14    254.21 o 
   6   1   5       53.17       45.75     10.83 o 
   7   1   5    11306.36    11578.61    197.24 o 
   8   1   5      440.42      542.70     21.57 o 
   9   1   5     1467.96     1478.56     44.59 o 
  10   1   5      212.98      213.46     25.50 o 
  11   1   5     1670.27     1547.39     60.16 o 
  12   1   5       37.91        6.70     31.86 o 
  13   1   5        1.33      -15.29     25.14 o 
  14   1   5      321.28      260.79     51.31 o 
  15   1   5      337.69      282.81     61.47 o 
 -14   2   5      528.80      416.31     77.00 o 
 -13   2   5     1702.26     1698.34    125.59 o 
 -12   2   5      313.20      292.99     62.93 o 
 -11   2   5      260.86      266.94     35.88 o 
 -10   2   5     1844.54     1786.37     72.75 o 
  -9   2   5     2193.35     2419.12     67.62 o 
  -8   2   5    13606.63    14566.02    251.41 o 
  -7   2   5      611.36      701.56     25.90 o 
  -6   2   5     1247.51     1251.16     37.82 o 
  -5   2   5    24199.43    25830.87    493.08 o 
  -4   2   5    11165.40    12320.82    208.80 o 
  -3   2   5      390.97      415.00     18.25 o 
  -2   2   5     2221.86     2318.25     49.23 o 
  -1   2   5     7108.89     7875.13    131.75 o 
   0   2   5      492.31      450.57     16.57 o 
   1   2   5    24335.69    25583.48    363.17 o 
   2   2   5    32221.29    35284.57    582.32 o 
   3   2   5    39538.46    40908.25    612.95 o 
   5   2   5       32.33       61.05      6.49 o 
   6   2   5      178.78      178.73      9.01 o 
   7   2   5    11250.19    11425.42    227.63 o 
   8   2   5    21013.03    21451.18    402.69 o 
   9   2   5      265.89      366.36     42.99 o 
  10   2   5      189.65      191.81     22.01 o 
  11   2   5     1130.60     1025.90     63.20 o 
  12   2   5      638.44      628.18     48.91 o 
  13   2   5      812.93      718.42    101.54 o 
  14   2   5      774.03      830.26    139.76 o 
  15   2   5      337.81      447.43     87.23 o 
 -13   3   5     1290.57     1208.27    107.49 o 
 -12   3   5     3285.74     3657.84    136.98 o 
 -11   3   5      994.35      989.81     61.53 o 
 -10   3   5     1990.10     2161.59     65.96 o 
  -9   3   5      702.78      744.57     36.64 o 
  -8   3   5     9178.83     9364.92    191.57 o 
  -7   3   5    11608.01    12590.78    540.41 o 
  -5   3   5      856.76      791.57     30.00 o 
  -4   3   5     1214.73     1410.76     31.97 o 
  -3   3   5     3832.52     3622.63     67.35 o 
  -2   3   5    12012.75    13329.72    281.16 o 
  -1   3   5      450.22      365.22     15.91 o 
   0   3   5    18822.83    21138.08    347.58 o 
   1   3   5     2496.48     2568.38     42.16 o 
   2   3   5      466.47      485.68     14.48 o 
   3   3   5     7127.34     7073.15    121.92 o 
   5   3   5     8069.10     8615.75    150.34 o 
   6   3   5       36.27       53.46      6.59 o 
   7   3   5     2908.49     2692.99     64.34 o 
   8   3   5    31988.86    33056.32    689.04 o 
   9   3   5     8397.85     9342.27    531.73 o 
  10   3   5        4.83       -3.04     60.58 o 
  11   3   5     2206.83     2250.30    183.04 o 
  12   3   5       29.66       64.71     85.32 o 
  13   3   5      209.82      178.26     35.23 o 
  14   3   5      709.85      648.54    136.52 o 
  15   3   5      110.24       84.70     39.98 o 
 -13   4   5       57.53       56.55     43.13 o 
 -12   4   5      540.31      466.85     51.19 o 
 -11   4   5      904.47      976.03     48.34 o 
 -10   4   5      433.81      370.18     34.17 o 
  -9   4   5     1117.29     1064.45     48.03 o 
  -8   4   5      257.01      191.95     23.13 o 
  -7   4   5    15350.07    15396.19    422.46 o 
  -6   4   5     5710.59     6273.42    198.81 o 
  -5   4   5     1604.76     1963.17     48.00 o 
  -4   4   5     3103.07     3378.24     66.56 o 
  -3   4   5      888.54      860.63     27.51 o 
  -2   4   5    71618.48    75671.73   1211.78 o 
  -1   4   5    63468.02    67524.78   1009.29 o 
   0   4   5    19188.75    20928.09    295.80 o 
   1   4   5    11566.78    13106.44    201.71 o 
   2   4   5      223.02      236.14      9.90 o 
   3   4   5     1645.55     1743.19     37.66 o 
   4   4   5       83.97       54.26     19.98 o 
   5   4   5     4049.59     4119.32     63.80 o 
   6   4   5     1102.22     1281.79     27.88 o 
   7   4   5     1202.35     1103.92     26.12 o 
   8   4   5     2826.63     2691.02     61.66 o 
   9   4   5    11432.26    11503.96    275.38 o 
  10   4   5      419.63      499.34     91.79 o 
  11   4   5      176.13      218.74     85.49 o 
  12   4   5     2065.27     2438.06    203.08 o 
  13   4   5        5.72       96.54     94.32 o 
  14   4   5      426.07      397.29    119.43 o 
  15   4   5       11.07       59.41    104.39 o 
 -13   5   5      178.29       83.62     48.53 o 
 -12   5   5     1268.67     1288.19     49.03 o 
 -11   5   5      637.51      697.50     44.93 o 
 -10   5   5      171.29      110.97     31.68 o 
  -9   5   5        3.54       27.06     25.84 o 
  -8   5   5       15.23       -8.34     21.29 o 
  -7   5   5     7140.41     7244.29    156.46 o 
  -6   5   5    16503.37    16413.61    326.53 o 
  -5   5   5     1805.81     1847.94     53.79 o 
  -4   5   5        6.43       -9.11     12.81 o 
  -3   5   5      880.24      907.98     27.61 o 
  -2   5   5    14075.75    13929.35    217.24 o 
  -1   5   5    58948.86    60498.28    843.14 o 
   0   5   5    15181.79    16150.63    231.38 o 
   1   5   5     8803.89     9796.35    152.92 o 
   2   5   5     2912.75     3057.36     53.33 o 
   3   5   5       15.31        3.07      9.91 o 
   4   5   5     7188.33     7184.23    135.49 o 
   5   5   5     6627.18     6525.19    116.56 o 
   6   5   5     7449.66     7662.30    123.82 o 
   7   5   5       76.69       79.81      8.78 o 
   8   5   5     3264.08     3116.86     61.75 o 
   9   5   5       66.89       48.35     26.63 o 
  10   5   5       39.20       38.33     23.49 o 
  11   5   5     2470.92     2473.01    190.67 o 
  12   5   5       24.64       42.79     81.68 o 
  13   5   5      279.39      473.27    112.88 o 
  14   5   5      222.48      353.98    118.37 o 
  15   5   5      393.04      544.22    135.77 o 
 -12   6   5      404.90      464.94     44.69 o 
 -11   6   5     2695.46     2918.67     95.05 o 
 -10   6   5      730.80      647.01     47.29 o 
  -9   6   5      944.60      868.07     49.56 o 
  -8   6   5     1339.12     1193.34     76.06 o 
  -7   6   5      970.98      873.97     63.80 o 
  -6   6   5     5309.74     4976.25    115.65 o 
  -5   6   5     4837.87     4627.31    106.61 o 
  -4   6   5      165.07      141.16     19.70 o 
  -3   6   5     3334.89     3480.60     73.80 o 
  -2   6   5      352.96      440.23     24.02 o 
  -1   6   5    31577.41    32868.33    498.98 o 
   0   6   5    17151.27    17545.30    252.02 o 
   1   6   5     3857.38     4049.80     64.92 o 
   2   6   5     5428.13     5606.81     85.48 o 
   3   6   5       10.18      -23.31     11.66 o 
   4   6   5    12728.58    13127.44    217.98 o 
   5   6   5    19752.37    18293.03    652.95 o 
   6   6   5    17592.50    17509.77    273.65 o 
   7   6   5     3781.46     3706.31     64.54 o 
   8   6   5     1237.21     1290.92     39.37 o 
   9   6   5     7291.82     7577.99    240.01 o 
  10   6   5      974.80     1110.98     61.65 o 
  11   6   5     3706.39     3643.71    153.16 o 
  12   6   5     6456.35     6638.88    285.54 o 
  13   6   5       17.03       44.92     87.99 o 
  14   6   5      159.54      182.18    105.06 o 
  15   6   5      134.87       14.99    107.51 o 
 -12   7   5      737.34      743.13     55.61 o 
 -11   7   5      243.03      261.98     42.17 o 
 -10   7   5     2588.22     2577.53     92.64 o 
  -9   7   5        4.13      -62.32     31.16 o 
  -8   7   5      296.15      236.65     34.08 o 
  -7   7   5        0.45       -6.64     28.51 o 
  -6   7   5     1899.16     1735.40     59.65 o 
  -5   7   5      105.39      124.29     36.76 o 
  -4   7   5      622.64      630.50     33.47 o 
  -3   7   5      236.87      257.32     19.48 o 
  -2   7   5      914.46      957.36     29.91 o 
  -1   7   5      140.50      119.66     12.31 o 
   0   7   5     8144.04     8391.82    146.18 o 
   1   7   5      149.16      144.58     12.35 o 
   2   7   5    10070.58    10501.24    153.95 o 
   3   7   5     6458.31     6720.31    110.51 o 
   4   7   5     4005.51     3388.22     66.78 o 
   5   7   5    37387.46    38828.86    799.23 o 
   7   7   5     7243.16     7220.41    117.59 o 
   8   7   5      608.13      547.82     19.62 o 
   9   7   5     1618.29     1662.29     66.18 o 
  10   7   5     1013.19     1183.73     66.52 o 
  11   7   5      403.41      438.65     40.82 o 
  12   7   5     4656.52     4749.36    173.77 o 
  13   7   5      389.31      439.88     42.38 o 
  14   7   5     2256.29     2775.79    228.02 o 
 -11   8   5      143.89      103.48     42.66 o 
 -10   8   5     1360.16     1394.05     73.93 o 
  -9   8   5     2089.16     1822.96    102.79 o 
  -8   8   5      300.04      285.05     37.84 o 
  -7   8   5      266.47      230.01     34.19 o 
  -6   8   5     3213.19     2917.72     95.98 o 
  -5   8   5    14310.29    14243.73    323.19 o 
  -4   8   5     6290.36     6290.43    141.65 o 
  -3   8   5    13243.69    13370.38    269.67 o 
  -2   8   5     5592.23     5478.40     90.93 o 
  -1   8   5      364.19      354.97     20.07 o 
   0   8   5      224.25      193.84     14.82 o 
   1   8   5      125.52       91.36     13.43 o 
   2   8   5     4682.69     4636.34    104.22 o 
   3   8   5    12227.14    11980.79    190.02 o 
   4   8   5     3038.07     2839.68     78.77 o 
   5   8   5     2512.85     2325.12    170.27 o 
   7   8   5      224.46      183.73     22.67 o 
   8   8   5      766.33      670.82     27.85 o 
   9   8   5        8.25       17.74     42.90 o 
  10   8   5      335.78      307.63     27.07 o 
  11   8   5      322.82      253.76     37.44 o 
  12   8   5      618.25      658.49    109.40 o 
  13   8   5     1059.35     1089.90     72.44 o 
  14   8   5      446.98      450.81     49.58 o 
 -11   9   5      884.87      883.20     82.46 o 
 -10   9   5      257.64      226.68     45.91 o 
  -9   9   5     3142.10     3285.03    110.27 o 
  -8   9   5      159.13      112.91     43.00 o 
  -7   9   5        5.55       27.89     31.03 o 
  -6   9   5      238.42      226.74     34.17 o 
  -5   9   5     3099.30     3048.35     97.37 o 
  -4   9   5     8449.09     8357.49    162.16 o 
  -3   9   5     8005.45     7920.81    153.38 o 
  -2   9   5     9063.08     9244.75    144.42 o 
  -1   9   5      140.39       87.75     16.73 o 
   0   9   5     4573.39     4629.52     79.37 o 
   1   9   5      375.91      362.80     21.38 o 
   2   9   5      119.18      140.57     15.89 o 
   3   9   5    13728.00    13461.40    266.19 o 
   4   9   5      274.11      308.33     30.12 o 
   5   9   5     6450.29     5992.67    144.78 o 
   6   9   5     2455.65     2143.49     66.56 o 
   7   9   5      372.01      279.99     27.04 o 
   8   9   5     3021.13     3136.26     83.80 o 
   9   9   5     3972.42     4076.45     99.99 o 
  10   9   5      465.34      415.22     55.52 o 
  11   9   5     1321.21     1217.93     93.72 o 
  12   9   5      396.43      351.47     53.54 o 
  13   9   5      753.40      798.68     71.29 o 
  14   9   5       58.08      -22.08     47.06 o 
 -10  10   5      416.07      379.89     51.17 o 
  -9  10   5     1169.70     1130.67     61.33 o 
  -8  10   5     1262.19     1194.97     61.67 o 
  -7  10   5       11.01      -25.85     30.43 o 
  -6  10   5      378.51      366.57     36.33 o 
  -5  10   5     2445.60     2573.18     78.85 o 
  -4  10   5      839.14      713.52     43.76 o 
  -3  10   5     2134.25     1926.53     61.10 o 
  -2  10   5      136.63       63.83     23.53 o 
  -1  10   5      102.79       91.61     20.93 o 
   0  10   5     8251.05     7963.08    127.34 o 
   1  10   5     9700.44     9331.83    156.56 o 
   2  10   5     4238.61     4114.19     86.16 o 
   3  10   5    11165.03    11104.93    199.32 o 
   4  10   5    11342.75    11325.88    258.68 o 
   5  10   5     4433.17     4265.50    114.76 o 
   6  10   5     3717.44     3637.26     99.48 o 
   7  10   5     3459.06     3425.86     94.22 o 
   8  10   5     3359.39     3388.29    109.98 o 
   9  10   5     6812.22     6633.13    215.75 o 
  10  10   5      275.62      270.37     74.71 o 
  11  10   5        1.16      -57.38     28.69 o 
  12  10   5        3.79       18.27     49.70 o 
  13  10   5       16.53      -20.86     49.46 o 
  14  10   5      392.58      499.07     70.09 o 
  -9  11   5      504.85      398.92     51.30 o 
  -8  11   5      150.39      204.62     43.79 o 
  -7  11   5      144.88       92.97     35.78 o 
  -6  11   5     1375.06     1529.46     62.47 o 
  -5  11   5      864.01      911.41     46.60 o 
  -4  11   5     2457.52     2490.64     72.68 o 
  -3  11   5      823.65      787.96     42.17 o 
  -2  11   5      200.39      172.68     32.13 o 
  -1  11   5      546.87      499.37     37.35 o 
   0  11   5     3364.41     3141.93     75.34 o 
   1  11   5     7929.33     7861.76    150.63 o 
   2  11   5     3726.85     3806.96     87.25 o 
   3  11   5     6872.47     6508.79    143.31 o 
   4  11   5     9358.90     9113.99    217.03 o 
   5  11   5     1750.72     1654.92     66.41 o 
   6  11   5     6198.13     6131.56    153.61 o 
   7  11   5     2707.09     2753.22     84.91 o 
   8  11   5      571.22      541.24     39.05 o 
   9  11   5     2547.59     2586.32    109.24 o 
  10  11   5      487.99      402.91     59.11 o 
  11  11   5     2327.42     2583.33    106.66 o 
  12  11   5     2476.66     2459.84    148.31 o 
  13  11   5      834.98      834.43     88.98 o 
  -9  12   5     1231.66     1286.38     93.34 o 
  -8  12   5      799.41      766.01     72.73 o 
  -7  12   5       69.90       43.30     39.23 o 
  -6  12   5     3827.80     3922.40    111.86 o 
  -5  12   5      634.04      592.56     44.40 o 
  -4  12   5     1174.30     1144.42     58.06 o 
  -3  12   5      388.44      393.44     40.42 o 
  -2  12   5       50.83       78.76     36.08 o 
  -1  12   5     1107.52      988.59     66.83 o 
   0  12   5      305.80      249.77     34.07 o 
   1  12   5      263.26      274.67     27.51 o 
   2  12   5      159.75      206.69     30.98 o 
   3  12   5       31.50       -5.22     24.88 o 
   4  12   5      561.41      556.22     46.04 o 
   5  12   5      394.02      377.22     42.13 o 
   6  12   5      455.72      394.80     42.36 o 
   7  12   5     4472.57     4351.61    139.26 o 
   8  12   5     1100.36     1031.46     78.74 o 
   9  12   5      255.30      276.07     36.34 o 
  10  12   5      504.56      523.75     56.56 o 
  11  12   5      402.60      391.18     49.01 o 
  12  12   5     3798.87     4571.96    228.68 o 
  13  12   5     2228.87     2668.04    166.62 o 
  -8  13   5      296.43      240.32     59.82 o 
  -7  13   5        8.49       45.68     52.35 o 
  -6  13   5      750.00      661.56     63.99 o 
  -5  13   5     3089.77     3249.62    163.93 o 
  -4  13   5      543.93      539.33     56.04 o 
  -3  13   5     3866.56     3959.12    260.74 o 
  -2  13   5       76.11      117.03     48.88 o 
  -1  13   5       31.83      -28.45     41.39 o 
   0  13   5     1068.77      998.50     57.80 o 
   1  13   5      303.27      237.08     42.47 o 
   2  13   5     1447.60     1607.76     63.95 o 
   3  13   5     1648.63     1745.55     63.88 o 
   4  13   5     2215.58     2181.79     84.10 o 
   5  13   5     1235.02     1109.49     62.45 o 
   6  13   5      324.88      304.47     43.08 o 
   7  13   5     3293.89     3355.50    108.44 o 
   8  13   5     2329.40     2282.78    180.22 o 
   9  13   5       14.09      -52.74     35.56 o 
  10  13   5      203.76      168.21     40.26 o 
  11  13   5      233.95      197.70     50.31 o 
  12  13   5      887.82     1092.16     68.78 o 
  -7  14   5       50.71       29.93     55.16 o 
  -6  14   5      285.06      258.77     60.37 o 
  -5  14   5      279.59      252.04     55.07 o 
  -4  14   5      694.89      785.62     79.26 o 
  -3  14   5     1771.12     1664.08    212.62 o 
  -2  14   5     3700.01     3945.47    158.22 o 
  -1  14   5     1068.48     1074.96     75.59 o 
   0  14   5     4120.98     4538.50    247.74 o 
   1  14   5     2871.97     2968.98    106.46 o 
   2  14   5      735.94      730.09     46.76 o 
   3  14   5     3888.08     4038.05    123.34 o 
   4  14   5     4296.33     4473.29    133.35 o 
   5  14   5     3090.59     2969.83    103.62 o 
   6  14   5      519.09      494.80     54.87 o 
   7  14   5      356.36      300.31     46.31 o 
   8  14   5      663.32      602.79     53.23 o 
   9  14   5       10.41      -15.45     38.19 o 
  10  14   5      696.24      715.21     50.93 o 
  11  14   5      382.89      479.91     39.18 o 
  -5  15   5        2.10       13.34     66.48 o 
  -4  15   5      233.97      199.88     90.23 o 
  -3  15   5       36.42       69.90     60.14 o 
  -2  15   5     2927.79     3262.28    144.55 o 
  -1  15   5     2081.17     2092.46    179.41 o 
   0  15   5      590.84      460.10     86.47 o 
   1  15   5     4351.92     4443.07    172.14 o 
   2  15   5      493.09      418.64     52.72 o 
   3  15   5     1038.68     1029.55     56.06 o 
   4  15   5     1828.30     1755.63     85.54 o 
   5  15   5      412.92      445.97     54.60 o 
   6  15   5     1292.50     1172.51     75.64 o 
   7  15   5       24.55       -3.30     48.27 o 
   8  15   5      387.24      298.12     49.83 o 
   9  15   5     1052.52     1125.07     66.38 o 
  10  15   5     3567.72     3796.70    115.50 o 
  -4  16   5      592.54      848.22    220.05 o 
  -3  16   5      778.66     1109.28    136.65 o 
  -2  16   5       18.85       75.14     95.82 o 
  -1  16   5      570.23      422.91    100.15 o 
   0  16   5       89.97      123.92     79.29 o 
   1  16   5       69.11      156.02     72.70 o 
   2  16   5      808.22      879.59     75.46 o 
   3  16   5      102.23      -50.70     62.38 o 
   4  16   5     1807.36     2026.79     94.13 o 
   5  16   5      486.30      586.99     60.85 o 
   6  16   5       81.71       55.70     49.11 o 
   7  16   5      171.72      107.92     52.06 o 
   8  16   5      667.14      702.90     97.79 o 
   9  16   5     1734.83     2072.88    115.86 o 
  -1  17   5      300.19      411.42    101.11 o 
   0  17   5      486.20      652.78    103.35 o 
   1  17   5     2657.08     3174.55    201.16 o 
   2  17   5       99.71       34.37     69.33 o 
   3  17   5        8.15      -72.83     64.86 o 
   4  17   5     1135.16     1074.68     97.33 o 
   5  17   5     1204.51     1198.56     81.68 o 
   6  17   5        0.31      -47.01     52.60 o 
   7  17   5      301.63      298.27     73.99 o 
  -6 -16   6      120.46      145.13     65.63 o 
  -5 -16   6       70.23       38.39     50.54 o 
  -4 -16   6     1402.56     1426.13     96.71 o 
  -3 -16   6     3936.89     4068.67    165.92 o 
  -2 -16   6     1880.66     1818.92    163.84 o 
  -1 -16   6      729.39      690.83     93.24 o 
   0 -16   6      419.02      451.26     92.14 o 
   1 -16   6      185.90      107.34     69.43 o 
   2 -16   6     1597.56     1963.81    209.82 o 
  -8 -15   6        4.60      -18.68     59.42 o 
  -7 -15   6       66.02      154.95     50.72 o 
  -6 -15   6      635.80      658.29     83.51 o 
  -5 -15   6       48.17       74.04     49.43 o 
  -4 -15   6       93.80      122.74     50.71 o 
  -3 -15   6     1479.05     1489.81     99.91 o 
  -2 -15   6     1564.72     1691.89     82.17 o 
  -1 -15   6      249.22      328.11     59.79 o 
   0 -15   6       75.05       77.39     57.68 o 
   1 -15   6       20.98      104.91     63.89 o 
   2 -15   6     1020.61     1045.88     89.46 o 
   3 -15   6     2080.77     2626.95    209.88 o 
   4 -15   6      587.42      448.77     80.63 o 
  -9 -14   6       35.24       31.35     55.65 o 
  -8 -14   6      198.45      182.89     46.76 o 
  -7 -14   6      145.32      175.64     47.84 o 
  -6 -14   6      193.38      102.46     44.97 o 
  -5 -14   6      179.57      148.60     46.08 o 
  -4 -14   6     1971.05     1948.14     85.83 o 
  -3 -14   6      703.55      683.27     58.02 o 
  -2 -14   6      119.21      108.72     39.61 o 
  -1 -14   6      490.73      505.03     65.02 o 
   0 -14   6     2464.87     2600.95    137.90 o 
   1 -14   6       85.84       62.22     55.05 o 
   2 -14   6      117.36      124.70     59.31 o 
   3 -14   6      859.85      788.04     79.45 o 
   4 -14   6      811.66      845.84     84.86 o 
   5 -14   6       33.28       83.16     60.36 o 
   6 -14   6        2.49      -94.28     49.41 o 
 -10 -13   6       30.88       14.10     36.39 o 
  -9 -13   6      493.39      541.93     48.39 o 
  -8 -13   6       15.93      -51.25     36.44 o 
  -7 -13   6     1101.45     1079.16     61.22 o 
  -6 -13   6     2112.72     2081.83     92.15 o 
  -5 -13   6     2195.39     2126.85     83.27 o 
  -4 -13   6      388.53      323.04     46.19 o 
  -3 -13   6     3139.90     3264.17    107.70 o 
  -2 -13   6     1547.04     1504.82     63.69 o 
  -1 -13   6     1199.45     1083.22     55.69 o 
   0 -13   6     8472.51     8586.93    221.42 o 
   1 -13   6     3964.93     4254.32    163.80 o 
   2 -13   6      157.82       99.35     54.59 o 
   3 -13   6        6.09      -39.56     54.41 o 
   4 -13   6     1060.62     1014.84    169.01 o 
   5 -13   6      160.95      143.47     58.89 o 
   6 -13   6       37.31       48.02     39.61 o 
   7 -13   6        1.86       -9.25     50.26 o 
 -11 -12   6      196.80      270.16     49.96 o 
 -10 -12   6      200.88      291.57     36.30 o 
  -9 -12   6      133.49      111.54     36.52 o 
  -8 -12   6      107.58      106.17     35.88 o 
  -7 -12   6      306.27      300.38     41.27 o 
  -6 -12   6     4017.66     3899.85    114.50 o 
  -5 -12   6     4795.73     4551.10    127.46 o 
  -4 -12   6     4021.90     3612.44    109.71 o 
  -3 -12   6       13.08      -27.63     34.08 o 
  -2 -12   6     1201.72     1082.45     64.27 o 
  -1 -12   6      566.69      561.69     37.72 o 
   0 -12   6     3169.87     3130.15     91.02 o 
   1 -12   6     5617.65     6009.49    204.47 o 
   2 -12   6       53.33       91.62     51.25 o 
   3 -12   6     1622.76     1781.81    265.77 o 
   4 -12   6      102.24       88.38     55.77 o 
   5 -12   6      451.41      462.72     50.93 o 
   6 -12   6     2633.90     2651.00     77.97 o 
   7 -12   6      224.91      201.63     53.51 o 
   8 -12   6       17.65       41.61     50.23 o 
 -12 -11   6     1221.66     1367.17    120.87 o 
 -11 -11   6      620.68      651.81     54.68 o 
 -10 -11   6      187.88      111.06     46.08 o 
  -9 -11   6      100.28      146.13     36.35 o 
  -8 -11   6      734.55      700.23     46.49 o 
  -7 -11   6     1619.14     1620.32     65.39 o 
  -6 -11   6      853.64      763.04     47.90 o 
  -5 -11   6     1919.09     1730.96     68.78 o 
  -4 -11   6      213.41      250.95     35.88 o 
  -3 -11   6      412.94      324.86     38.11 o 
  -2 -11   6      818.83      820.82     41.13 o 
  -1 -11   6      384.51      401.50     30.62 o 
   0 -11   6       23.60      -11.51     23.66 o 
   1 -11   6     2571.78     2533.48     89.73 o 
   2 -11   6     1614.99     1483.17     96.82 o 
   3 -11   6     5285.76     5703.69    211.73 o 
   4 -11   6     9742.52    10099.03    251.45 o 
   5 -11   6     2630.04     2553.15     80.98 o 
   6 -11   6     5121.93     5062.38    109.64 o 
   7 -11   6     5038.73     5066.57    123.15 o 
   8 -11   6       64.24       26.59     40.00 o 
   9 -11   6      110.58       72.31     39.39 o 
 -12 -10   6      164.14      170.83     62.56 o 
 -11 -10   6       12.04      -61.92     31.78 o 
 -10 -10   6     2595.19     2579.63    191.85 o 
  -9 -10   6        2.81      -57.45     28.73 o 
  -8 -10   6      250.33      222.54     40.12 o 
  -7 -10   6     7265.95     7119.10    170.99 o 
  -6 -10   6     4658.41     4711.07    122.92 o 
  -5 -10   6      199.74      247.05     43.13 o 
  -4 -10   6      738.40      723.86     44.34 o 
  -3 -10   6     4591.63     4368.27    118.65 o 
  -2 -10   6     1205.34     1218.33     48.73 o 
  -1 -10   6      297.75      338.62     30.10 o 
   0 -10   6      939.30     1051.79     42.02 o 
   1 -10   6      398.82      333.99     32.21 o 
   2 -10   6     4391.08     4470.33    110.06 o 
   3 -10   6      740.72      721.53     47.60 o 
   4 -10   6     8563.52     8984.79    175.53 o 
   5 -10   6     3439.10     3778.76     87.77 o 
   6 -10   6     2046.70     2047.17     62.07 o 
   7 -10   6     5794.60     5820.44    132.16 o 
   8 -10   6     2973.51     2990.95     89.51 o 
   9 -10   6      307.85      245.70     39.00 o 
  10 -10   6     1163.41     1033.69     54.72 o 
 -13  -9   6      101.50      103.65     56.66 o 
 -12  -9   6        3.47       55.52     51.94 o 
 -11  -9   6       19.15      -40.85     46.42 o 
 -10  -9   6      314.88      284.68     39.81 o 
  -9  -9   6       51.00       54.07     24.02 o 
  -8  -9   6     3523.92     3442.67     93.92 o 
  -7  -9   6      222.53      219.60     28.97 o 
  -6  -9   6     3205.64     3386.58     93.15 o 
  -5  -9   6     1981.77     1950.50     65.67 o 
  -4  -9   6      291.03      279.59     32.51 o 
  -3  -9   6     2841.71     2619.96     82.08 o 
  -2  -9   6     5719.54     5518.03    192.46 o 
  -1  -9   6        3.38       -6.90     18.09 o 
   0  -9   6      554.98      538.19     26.83 o 
   1  -9   6      528.07      452.12     24.35 o 
   2  -9   6      261.08      339.29     24.31 o 
   3  -9   6     2635.86     2699.20     70.60 o 
   4  -9   6      301.46      293.48     30.16 o 
   5  -9   6     1145.11     1121.59     44.56 o 
   6  -9   6      164.39      165.81     33.56 o 
   7  -9   6       67.65       65.62     32.23 o 
   8  -9   6     2527.92     2592.05     78.82 o 
   9  -9   6      179.90      161.71     34.95 o 
  10  -9   6     3553.55     3509.62     88.95 o 
  11  -9   6     2237.25     2290.46     97.25 o 
 -13  -8   6      224.99      229.36     54.91 o 
 -12  -8   6      186.86      176.21     51.82 o 
 -11  -8   6      537.36      573.51     63.30 o 
 -10  -8   6      119.00       98.03     28.27 o 
  -9  -8   6        3.73        1.63     28.80 o 
  -8  -8   6     1790.29     1928.58     62.15 o 
  -7  -8   6    13423.72    13566.85    297.72 o 
  -6  -8   6     1083.05      977.53     44.36 o 
  -5  -8   6     1644.16     1616.22     56.77 o 
  -4  -8   6      146.40       87.88     23.83 o 
  -3  -8   6      855.37      607.18     37.85 o 
  -2  -8   6     4331.68     4106.59     94.48 o 
  -1  -8   6        1.75       -1.31      9.55 o 
   0  -8   6     2073.58     1978.55     43.64 o 
   1  -8   6     4642.62     4501.35     73.11 o 
   2  -8   6     8725.42     8733.83    136.92 o 
   3  -8   6      181.93      168.62     22.40 o 
   4  -8   6     1292.72     1330.41     48.60 o 
   5  -8   6        7.41      -13.77     21.26 o 
   6  -8   6      231.89      243.41     24.65 o 
   7  -8   6     2946.23     2805.98     77.13 o 
   8  -8   6      123.71       37.70     28.15 o 
   9  -8   6       26.21       22.38     29.38 o 
  10  -8   6     3422.38     3506.95     86.20 o 
  11  -8   6     4285.77     4574.57    116.09 o 
 -13  -7   6     1046.83     1011.61     78.49 o 
 -12  -7   6      625.52      519.45     60.38 o 
 -11  -7   6     2356.38     2413.74    127.87 o 
 -10  -7   6     3588.63     3524.96    163.27 o 
  -9  -7   6       89.89       85.52     26.83 o 
  -8  -7   6      382.54      339.28     20.66 o 
  -7  -7   6     1976.70     2150.26     64.12 o 
  -6  -7   6     9171.92     9225.07    206.39 o 
  -5  -7   6      391.12      304.47     79.15 o 
  -4  -7   6        9.17        6.49     18.14 o 
  -3  -7   6     4841.29     4677.57    115.95 o 
  -2  -7   6      249.03      268.85     20.69 o 
  -1  -7   6     4449.18     4397.06     78.53 o 
   0  -7   6      264.44      294.95     17.72 o 
   1  -7   6    21740.39    22884.72    327.86 o 
   2  -7   6    18629.44    19423.78    281.73 o 
   3  -7   6    20204.88    20207.71    316.29 o 
   4  -7   6     1521.26     1393.65     70.88 o 
   5  -7   6     2639.96     2495.27     59.87 o 
   6  -7   6      606.87      493.51     34.14 o 
   7  -7   6     1819.02     1653.07     56.53 o 
   8  -7   6     7623.13     7214.55    133.62 o 
   9  -7   6       58.26       52.87     28.61 o 
  10  -7   6        2.46        4.35     33.02 o 
  11  -7   6     1274.10     1277.01     59.34 o 
  12  -7   6        1.02      -61.86     42.53 o 
 -13  -6   6     1143.07     1002.52     87.79 o 
 -12  -6   6     1630.92     1340.97     93.10 o 
 -11  -6   6      661.79      483.05     51.59 o 
 -10  -6   6     5025.29     5347.46    226.45 o 
  -9  -6   6     2849.06     2929.46     72.91 o 
  -8  -6   6     1803.60     1952.35     71.44 o 
  -7  -6   6       51.37        3.42     15.14 o 
  -6  -6   6     2973.03     3221.72     81.60 o 
  -4  -6   6     6940.56     7149.17    140.27 o 
  -3  -6   6     2463.38     2775.27     57.34 o 
  -2  -6   6      686.95      692.88     23.96 o 
  -1  -6   6     8075.12     7718.01    124.95 o 
   0  -6   6     3931.74     3893.17     61.38 o 
   1  -6   6     6860.86     6640.40    106.77 o 
   2  -6   6     8025.98     8122.55    150.87 o 
   3  -6   6     3298.93     3257.44     64.79 o 
   4  -6   6     4031.47     3917.25     83.06 o 
   5  -6   6     4017.48     3865.37     73.38 o 
   6  -6   6      796.32      714.16     36.01 o 
   7  -6   6      865.31      862.41     36.63 o 
   8  -6   6     8951.53     8713.38    153.67 o 
   9  -6   6     2241.42     2017.86     57.36 o 
  10  -6   6      461.71      464.78     47.58 o 
  11  -6   6       37.55       -3.05     41.57 o 
  12  -6   6       96.65       78.11     42.07 o 
  13  -6   6     1979.00     2054.94    111.89 o 
 -12  -5   6     1797.75     1507.66     95.03 o 
 -11  -5   6       99.30       78.49     34.13 o 
 -10  -5   6        9.15        9.65     29.66 o 
  -9  -5   6      671.09      826.75     63.08 o 
  -8  -5   6     1476.05     1680.88     48.80 o 
  -7  -5   6     1081.34      984.97     27.79 o 
  -6  -5   6       18.11      -17.99      9.41 o 
  -5  -5   6     3211.60     3571.40    162.46 o 
  -4  -5   6       14.18        9.01     10.34 o 
  -3  -5   6      998.00      977.51     31.81 o 
  -2  -5   6      862.06      688.01     22.28 o 
  -1  -5   6      516.70      683.91     25.02 o 
   0  -5   6    19963.48    20888.21    296.62 o 
   1  -5   6     4002.02     4817.57     77.72 o 
   2  -5   6       81.52       78.91     10.45 o 
   3  -5   6      270.62      268.05     15.26 o 
   4  -5   6       25.55        8.49      9.09 o 
   5  -5   6      467.86      371.00     19.70 o 
   6  -5   6     1357.81     1390.96     91.21 o 
   7  -5   6     5713.30     5397.61    100.91 o 
   8  -5   6     8992.20     8814.11    153.34 o 
   9  -5   6     9920.38     9778.04    188.46 o 
  10  -5   6      579.19      500.76     37.01 o 
  11  -5   6      797.13      673.61     49.27 o 
  12  -5   6       11.46      -54.72     37.78 o 
  13  -5   6      916.13      778.25     60.81 o 
 -13  -4   6      132.41       22.55     39.95 o 
 -12  -4   6     1101.53     1029.78     83.31 o 
 -11  -4   6      457.72      454.51     45.40 o 
 -10  -4   6     7879.35     8292.54    330.36 o 
  -9  -4   6     1783.06     1738.40     88.01 o 
  -8  -4   6      233.00      244.96     23.37 o 
  -7  -4   6      162.76      147.03     11.47 o 
  -6  -4   6       12.01      -26.16     13.08 o 
  -5  -4   6     1202.64     1056.74     27.33 o 
  -4  -4   6     1421.95     1387.37     41.77 o 
  -3  -4   6     2249.16     2522.01     50.01 o 
  -2  -4   6     7344.30     7952.46    122.17 o 
  -1  -4   6     5222.87     5332.96     94.99 o 
   0  -4   6      115.15       78.99     10.83 o 
   1  -4   6     4340.98     4690.64     74.08 o 
   2  -4   6      550.79      494.68     19.06 o 
   3  -4   6     4445.70     4884.50     74.61 o 
   4  -4   6    11914.76    12272.90    169.53 o 
   5  -4   6     1647.61     1592.96     37.57 o 
   6  -4   6       99.80       80.31     16.54 o 
   7  -4   6     7478.69     6977.33    122.43 o 
   8  -4   6     4325.53     4233.02     92.63 o 
   9  -4   6     7028.99     7140.59    142.52 o 
  10  -4   6     5637.67     5624.09    197.13 o 
  11  -4   6       76.29        2.66     32.29 o 
  12  -4   6      909.59      957.09     55.31 o 
  13  -4   6       16.86      -58.78     34.81 o 
 -14  -3   6     4993.16     5871.83    251.80 o 
 -13  -3   6      878.14      965.63     78.12 o 
 -12  -3   6     1142.98      860.90     75.69 o 
 -11  -3   6     1571.09     1770.36    100.31 o 
 -10  -3   6     5322.94     5265.50    220.09 o 
  -9  -3   6    14543.59    14398.69    558.41 o 
  -8  -3   6     4784.62     4998.70     90.71 o 
  -7  -3   6      231.81      220.64     13.70 o 
  -6  -3   6     1824.20     1937.41     53.10 o 
  -5  -3   6     1138.09     1178.08     32.45 o 
  -4  -3   6       49.63       45.94     10.73 o 
  -3  -3   6     4903.64     5478.06    105.41 o 
  -2  -3   6        5.25       30.49      8.91 o 
  -1  -3   6    18035.02    19405.69    349.71 o 
   0  -3   6    54626.90    58310.05    803.97 o 
   1  -3   6      132.02      214.15      9.67 o 
   2  -3   6     5225.12     5225.53     76.24 o 
   3  -3   6    14222.85    16354.86    209.64 o 
   4  -3   6     4988.90     5229.32     75.99 o 
   5  -3   6    16063.46    16536.62    223.19 o 
   6  -3   6      108.06      180.77     18.42 o 
   7  -3   6       18.68       12.19     14.92 o 
   8  -3   6      155.28      137.75     24.99 o 
   9  -3   6      101.97       84.76     25.74 o 
  10  -3   6        7.61        6.05     27.81 o 
  11  -3   6        1.17        2.49     35.13 o 
  12  -3   6      591.34      566.64     41.15 o 
  13  -3   6       99.31       75.43     48.75 o 
  14  -3   6       60.83       83.71     41.46 o 
 -14  -2   6     2555.69     2635.31    142.68 o 
 -13  -2   6     2166.30     2565.76    133.53 o 
 -12  -2   6      391.10      455.66     50.54 o 
 -11  -2   6     2466.76     2218.02    115.10 o 
 -10  -2   6       82.80       41.46     32.86 o 
  -9  -2   6     4667.32     4693.45    138.01 o 
  -8  -2   6    10828.33    11190.92    176.38 o 
  -7  -2   6     2214.97     2138.48     40.48 o 
  -6  -2   6      306.05      345.85     13.79 o 
  -5  -2   6       31.92       58.05      7.94 o 
  -4  -2   6    20533.03    21543.96    393.85 o 
  -3  -2   6     8226.82     8510.82    257.62 o 
  -2  -2   6     1192.49     1187.82     28.87 o 
  -1  -2   6      520.58      468.24     20.92 o 
   0  -2   6     1699.24     1478.61     29.98 o 
   1  -2   6     6659.09     7158.74    108.21 o 
   2  -2   6     6349.11     6967.74     98.63 o 
   3  -2   6     1598.36     1625.17     32.08 o 
   4  -2   6       55.69       24.65      9.77 o 
   5  -2   6    17002.91    16912.76    243.78 o 
   6  -2   6     1136.23     1183.93     33.28 o 
   8  -2   6     2378.37     2407.35     67.74 o 
   9  -2   6      363.72      342.81     34.94 o 
  10  -2   6     6485.56     6301.54    167.53 o 
  11  -2   6     5667.89     5729.75    135.03 o 
  12  -2   6     2145.58     2353.04     97.18 o 
  13  -2   6     1601.26     1699.78     73.50 o 
  14  -2   6        0.22      -55.50     36.95 o 
 -14  -1   6       61.04       -9.81     49.96 o 
 -13  -1   6       45.46       68.00     45.67 o 
 -12  -1   6      370.30      356.64     50.51 o 
 -11  -1   6      405.90      428.26     50.11 o 
 -10  -1   6      275.36      254.76     39.45 o 
  -9  -1   6        0.52      -24.47     28.21 o 
  -8  -1   6    23521.96    23556.20    453.88 o 
  -7  -1   6     6394.91     6371.26    125.05 o 
  -6  -1   6     1379.86     1424.81     25.12 o 
  -5  -1   6       20.04       32.44      6.98 o 
  -4  -1   6     7495.90     8483.40    147.49 o 
  -3  -1   6    37594.66    38611.13   1697.22 o 
  -2  -1   6     4032.44     4471.36    110.92 o 
  -1  -1   6     5641.76     6104.50    117.79 o 
   0  -1   6       21.89       -6.23      6.18 o 
   1  -1   6      378.29      452.39     14.30 o 
   2  -1   6     3408.64     3611.64     62.26 o 
   3  -1   6     3381.89     4099.87     76.25 o 
   4  -1   6       18.68        4.95      8.21 o 
   5  -1   6    18409.50    18505.42    314.82 o 
   6  -1   6    30717.70    30950.71    558.28 o 
   7  -1   6     4215.67     4065.74    100.56 o 
   8  -1   6     1747.68     1833.95     70.32 o 
   9  -1   6       92.06       54.06     19.39 o 
  10  -1   6     1392.12     1200.82     53.80 o 
  11  -1   6    10297.24    10324.68    337.37 o 
  12  -1   6     5140.46     5034.04    149.75 o 
  13  -1   6      561.43      485.18     53.02 o 
  14  -1   6       43.18       18.55     35.89 o 
 -14   0   6       99.37      107.76     55.35 o 
 -13   0   6     1949.32     2295.94    135.20 o 
 -12   0   6     1868.68     2055.70    121.01 o 
 -11   0   6     3715.90     3889.83    179.63 o 
 -10   0   6     2355.19     2561.96     81.65 o 
  -9   0   6     1490.21     1591.09     59.97 o 
  -8   0   6     3333.32     3259.31     88.06 o 
  -7   0   6    15266.46    15062.92    249.35 o 
  -6   0   6      279.80      262.09     20.50 o 
  -5   0   6      240.81      252.13     14.51 o 
  -4   0   6    17855.20    19370.42    436.95 o 
  -3   0   6     7027.86     7543.95    165.94 o 
  -2   0   6    15243.78    16879.11    304.34 o 
  -1   0   6     1256.79     1277.21     32.62 o 
   0   0   6     2846.13     2905.54     55.94 o 
   1   0   6      395.93      470.37     16.86 o 
   2   0   6     2787.30     2445.04     45.97 o 
   3   0   6     1629.49     1913.70     36.53 o 
   4   0   6      683.91      718.10     21.23 o 
   5   0   6      869.89     1001.23     28.15 o 
   6   0   6     6639.72     6487.45    117.70 o 
   7   0   6    11542.98    11131.06    198.15 o 
   8   0   6     1082.98     1124.84     32.56 o 
   9   0   6      154.08      176.32     16.62 o 
  10   0   6      262.97      244.52     37.50 o 
  11   0   6     3746.48     3668.76    110.11 o 
  12   0   6     4180.99     4380.81    127.90 o 
  13   0   6        5.25      -41.80     31.40 o 
  14   0   6      479.08      394.92     44.51 o 
  15   0   6     1677.18     1629.92    107.40 o 
 -14   1   6       92.02      140.00     61.63 o 
 -13   1   6      985.28      979.06     88.52 o 
 -12   1   6     5086.28     5327.91    242.81 o 
 -11   1   6     3488.15     3651.20    112.99 o 
 -10   1   6     2861.76     3008.47     97.95 o 
  -9   1   6      315.61      407.61     67.11 o 
  -8   1   6     1309.39     1230.23     33.32 o 
  -7   1   6     2427.36     2375.34     50.28 o 
  -6   1   6      124.89      115.03      9.92 o 
  -5   1   6       67.07       60.96     13.00 o 
  -4   1   6     2480.81     2719.26     58.16 o 
  -3   1   6    34717.36    39573.75    649.64 o 
  -2   1   6    40105.26    44130.22    781.40 o 
  -1   1   6     2800.39     3417.70     61.90 o 
   0   1   6       60.77       71.85      8.95 o 
   1   1   6     5050.92     4539.05     70.62 o 
   2   1   6      223.48      156.13     10.13 o 
   3   1   6       35.95      100.03     15.44 o 
   4   1   6     2159.55     1934.87     55.83 o 
   5   1   6     5831.20     5673.60    102.06 o 
   6   1   6     3681.82     3724.16     59.58 o 
   7   1   6      546.72      522.25     18.46 o 
   8   1   6       15.25       14.24      9.20 o 
   9   1   6     5110.15     5038.29    109.48 o 
  10   1   6       12.10       26.40     16.98 o 
  11   1   6       47.83      -26.60     25.39 o 
  12   1   6      782.25      678.49     43.75 o 
  13   1   6      801.32      661.76     42.52 o 
  14   1   6      632.43      599.34    102.10 o 
  15   1   6     2148.35     2191.59    186.76 o 
 -14   2   6       41.19        9.62     61.22 o 
 -13   2   6       48.48        9.23     57.16 o 
 -12   2   6     2482.64     2697.08    226.90 o 
 -11   2   6     3935.13     4127.15    131.26 o 
 -10   2   6      775.08      785.95     79.99 o 
  -9   2   6      116.45      155.19     21.33 o 
  -8   2   6     4390.24     4302.15     84.03 o 
  -7   2   6     4639.58     4644.47    143.44 o 
  -6   2   6     7206.19     4440.23    185.92 o 
  -5   2   6    11760.26    11658.72    393.61 o 
  -4   2   6     7279.71     7043.67    124.03 o 
  -3   2   6     3351.86     3344.41     58.05 o 
  -2   2   6      449.73      344.88     16.27 o 
  -1   2   6      340.00      384.42     15.00 o 
   0   2   6      882.16      838.84     19.93 o 
   1   2   6     6701.15     6722.22     99.94 o 
   2   2   6     8631.68     8724.31    167.94 o 
   3   2   6     3490.68     3256.68     61.17 o 
   4   2   6     4341.90     4498.33    153.63 o 
   5   2   6     4600.94     4849.56     73.73 o 
   6   2   6    13197.24    13142.62    176.14 o 
   7   2   6     5823.22     5614.21     85.12 o 
   8   2   6      601.76      918.58     35.27 o 
   9   2   6     4606.45     4740.96     89.20 o 
  10   2   6     2001.44     1952.03     84.57 o 
  11   2   6      124.94      125.61     24.30 o 
  12   2   6      267.73      218.60     38.70 o 
  13   2   6     1984.85     2075.32    100.90 o 
  14   2   6        7.36      -40.41     38.94 o 
  15   2   6      652.43      740.38    163.23 o 
 -13   3   6        3.84        3.97     35.03 o 
 -12   3   6      463.82      438.38     46.95 o 
 -11   3   6     4060.33     4192.46    137.95 o 
 -10   3   6     2367.81     2431.44     72.10 o 
  -9   3   6        6.11       34.21     21.28 o 
  -8   3   6      260.80      277.38     23.70 o 
  -7   3   6    10400.22    10243.11    316.02 o 
  -5   3   6    27837.10    30193.34    490.37 o 
  -4   3   6    22917.64    24303.37    372.08 o 
  -3   3   6     3118.86     3196.58     61.41 o 
  -2   3   6       43.32       63.28     10.38 o 
  -1   3   6     4387.41     5058.39     89.20 o 
   0   3   6     3113.95     3049.11     52.83 o 
   1   3   6    20368.41    21081.63    302.02 o 
   2   3   6     4086.74     4507.06     74.41 o 
   3   3   6    20028.62    19246.68    391.52 o 
   4   3   6    11410.57    11511.27    253.04 o 
   5   3   6      769.56      799.91     20.06 o 
   6   3   6     3398.91     3684.66     64.82 o 
   7   3   6     9286.18     9200.66    133.63 o 
   8   3   6     2586.10     2917.15     60.68 o 
   9   3   6     1533.29     1781.13     76.66 o 
  10   3   6     4570.96     4532.52    328.63 o 
  11   3   6      571.47      572.96     44.04 o 
  12   3   6     5233.10     5214.70    183.79 o 
  13   3   6      145.10       56.63    104.59 o 
  14   3   6      429.79      416.57     48.09 o 
  15   3   6      722.91      623.30     59.40 o 
 -13   4   6     1324.68     1598.34     95.89 o 
 -12   4   6      136.43       97.00     42.03 o 
 -11   4   6     1492.36     1434.68     72.00 o 
 -10   4   6     5879.23     5925.93    145.51 o 
  -9   4   6        6.57       22.26     23.67 o 
  -8   4   6        0.49      -11.03     19.09 o 
  -7   4   6      496.32      445.04     36.38 o 
  -6   4   6     3453.72     3282.16    183.80 o 
  -5   4   6    10421.27    11319.86    237.32 o 
  -4   4   6     2754.76     3021.99     61.58 o 
  -3   4   6    15663.19    16810.42    278.20 o 
  -2   4   6     1578.02     1589.05     37.76 o 
  -1   4   6     7740.17     8372.12    133.51 o 
   0   4   6     8366.07     9265.35    135.47 o 
   1   4   6     1058.25      955.21     24.17 o 
   2   4   6      692.94      818.68     26.79 o 
   3   4   6    13948.44    14807.33    295.57 o 
   4   4   6    11460.54    11016.86    258.11 o 
   5   4   6     5010.37     5412.56    129.47 o 
   6   4   6        1.41        5.64      7.27 o 
   7   4   6       11.05        0.58      8.52 o 
   8   4   6     1835.01     1625.26     38.48 o 
   9   4   6      574.36      743.61    170.02 o 
  10   4   6        8.16       -7.86     23.07 o 
  11   4   6       19.32       -6.70     34.16 o 
  12   4   6     5929.11     6322.35    373.57 o 
  13   4   6     7216.73     7212.00    240.75 o 
  14   4   6      911.96      935.66    126.51 o 
  15   4   6      644.89      491.26    134.93 o 
 -13   5   6     1379.60     1389.34     87.01 o 
 -12   5   6        2.01      -21.39     31.00 o 
 -11   5   6      356.13      372.82     38.77 o 
 -10   5   6      695.71      698.33     50.17 o 
  -9   5   6       10.03      -22.81     25.29 o 
  -8   5   6     3089.49     3333.53     86.35 o 
  -7   5   6       49.06       63.77     25.10 o 
  -6   5   6      850.91      740.34     43.07 o 
  -5   5   6      125.32      155.15     20.67 o 
  -4   5   6       13.71       -1.42     16.41 o 
  -3   5   6        9.54      -22.29     11.14 o 
  -2   5   6       61.10       76.63     11.85 o 
  -1   5   6    19563.72    19952.80    317.96 o 
   0   5   6    10412.83    10577.62    155.30 o 
   1   5   6      208.46       97.99      9.98 o 
   2   5   6    17402.29    18162.02    256.73 o 
   3   5   6    26949.46    28154.02    428.13 o 
   4   5   6     3882.40     3524.76     61.99 o 
   5   5   6     3277.36     2885.51    187.43 o 
   6   5   6      315.63      310.07     13.70 o 
   7   5   6      301.39      331.62     21.63 o 
   8   5   6        9.54       -6.39     13.85 o 
   9   5   6     1310.94     1152.45     72.84 o 
  10   5   6      364.26      360.34     63.07 o 
  11   5   6      142.93      152.88     31.96 o 
  12   5   6     1192.36     1164.49    132.36 o 
  13   5   6     8369.94     8636.40    659.73 o 
  14   5   6     2662.17     2786.30    229.91 o 
  15   5   6      346.48      338.51    126.08 o 
 -12   6   6        0.17      -10.36     35.13 o 
 -11   6   6     2970.31     3442.74    105.04 o 
 -10   6   6     5273.46     5531.27    144.78 o 
  -9   6   6      860.34      737.05     46.44 o 
  -8   6   6    10875.32    10761.93    273.91 o 
  -7   6   6     8721.70     8940.64    248.84 o 
  -6   6   6      238.57      215.62     27.22 o 
  -5   6   6     2569.63     2579.62     77.50 o 
  -4   6   6     1195.52     1235.43     44.02 o 
  -3   6   6      147.38      134.14     15.45 o 
  -2   6   6      684.94      577.33     22.92 o 
  -1   6   6      174.36      219.89     16.07 o 
   0   6   6     3905.84     3635.99     62.25 o 
   1   6   6     2358.20     2365.76     42.90 o 
   2   6   6     2623.54     2608.42     58.17 o 
   3   6   6    29602.19    30493.67    461.04 o 
   4   6   6     8832.40     9019.71    153.80 o 
   5   6   6     3752.88     3830.07     92.18 o 
   6   6   6      269.22      365.84     18.64 o 
   7   6   6     4385.63     4437.13     76.50 o 
   8   6   6      524.37      533.96     21.31 o 
   9   6   6      123.07      161.68     28.17 o 
  10   6   6     2422.66     2336.10     96.21 o 
  11   6   6     1174.11     1188.09     66.38 o 
  12   6   6       78.83      171.14     34.94 o 
  13   6   6      724.70      783.20    287.93 o 
  14   6   6     1354.85     1625.38    189.14 o 
  15   6   6      391.14      281.40    120.79 o 
 -12   7   6     1158.14     1130.95     64.10 o 
 -11   7   6       53.51       42.18     46.97 o 
 -10   7   6     7308.56     7071.35    179.88 o 
  -9   7   6     4202.00     4153.74    119.93 o 
  -8   7   6     4200.54     4073.93    116.68 o 
  -7   7   6    15832.10    15725.75    320.84 o 
  -6   7   6     2534.93     2353.20     71.21 o 
  -5   7   6     6283.94     5999.03    150.79 o 
  -4   7   6     3056.22     3004.60     78.08 o 
  -3   7   6      319.80      282.14     21.75 o 
  -2   7   6      250.65      335.04     20.27 o 
  -1   7   6       26.92       23.28     12.12 o 
   0   7   6      204.05      173.47     12.57 o 
   1   7   6     1766.76     1783.23     34.90 o 
   2   7   6     7436.08     7504.21    113.61 o 
   3   7   6     1137.56     1103.50     30.04 o 
   4   7   6     7254.94     7224.91    127.34 o 
   5   7   6       27.29        8.91     20.41 o 
   7   7   6     1450.95     1528.05     55.65 o 
   8   7   6      271.12      307.47     24.56 o 
   9   7   6     4622.00     4538.65    100.16 o 
  10   7   6       27.54      102.81     29.62 o 
  11   7   6       44.45      113.47     35.53 o 
  12   7   6      183.49      263.83     50.21 o 
  13   7   6       50.88      102.09     42.34 o 
  14   7   6       56.04      166.09     53.79 o 
 -11   8   6       12.64      -27.65     40.98 o 
 -10   8   6     1004.82      890.20     57.94 o 
  -9   8   6     3505.06     3311.60    107.54 o 
  -8   8   6      164.73      156.22     37.84 o 
  -7   8   6      896.37      853.62     48.81 o 
  -6   8   6     2676.71     2446.09     77.75 o 
  -5   8   6     3136.53     2992.45    108.97 o 
  -4   8   6    15505.38    15313.76    306.72 o 
  -3   8   6     3136.74     3196.06     84.44 o 
  -2   8   6     1517.53     1568.11     43.97 o 
  -1   8   6     7021.33     7198.11    113.76 o 
   0   8   6       66.70       63.67     12.32 o 
   1   8   6     8347.72     8195.48    127.98 o 
   2   8   6     6469.13     6609.34    103.47 o 
   3   8   6    12595.91    12055.13    191.34 o 
   4   8   6      200.90      168.03     24.58 o 
   5   8   6     2196.56     2049.26    100.45 o 
   6   8   6     1538.46      646.68     52.48 o 
   7   8   6     3390.97     3039.06     81.43 o 
   8   8   6      733.73      647.84     33.97 o 
   9   8   6     5883.01     5831.59    122.29 o 
  10   8   6     6137.11     6174.86    154.62 o 
  11   8   6      828.02      756.77    134.58 o 
  12   8   6      872.60      854.68    121.21 o 
  13   8   6      381.33      386.25    149.31 o 
  14   8   6       27.81       39.27     38.41 o 
 -11   9   6       85.79       73.62     61.53 o 
 -10   9   6      863.25      882.96     62.06 o 
  -9   9   6      527.18      495.61     53.50 o 
  -8   9   6        3.09       -0.57     38.13 o 
  -7   9   6      613.75      639.13     54.10 o 
  -6   9   6       90.99       46.35     29.81 o 
  -5   9   6      704.97      596.58     46.50 o 
  -4   9   6    15678.68    15725.02    317.47 o 
  -3   9   6    19676.59    19606.13    344.85 o 
  -2   9   6     2656.38     2673.67     61.91 o 
  -1   9   6    11681.18    11369.90    162.12 o 
   0   9   6     2042.58     2049.50     45.55 o 
   1   9   6      562.05      412.29     20.25 o 
   2   9   6     5327.02     4943.39    127.11 o 
   3   9   6     3558.52     3638.63     86.46 o 
   4   9   6     4602.69     4185.50    109.57 o 
   5   9   6      866.29      724.34     39.49 o 
   6   9   6      351.20      325.68     29.51 o 
   7   9   6       84.56       79.57     23.17 o 
   8   9   6     1112.01     1156.74     47.93 o 
   9   9   6       10.62       16.74     21.66 o 
  10   9   6     4461.42     4663.27    212.70 o 
  11   9   6     5486.65     5184.66    230.13 o 
  12   9   6      351.04      327.75     54.74 o 
  13   9   6      253.28      299.17     53.99 o 
  14   9   6      103.98       65.69     49.19 o 
 -10  10   6      894.94      856.05     59.45 o 
  -9  10   6      366.76      320.23     45.41 o 
  -8  10   6       83.24       51.00     43.09 o 
  -7  10   6      415.47      382.01     38.94 o 
  -6  10   6      315.05      310.16     34.75 o 
  -5  10   6      583.12      571.14     43.50 o 
  -4  10   6       13.95       12.57     24.21 o 
  -3  10   6     8435.95     8261.17    161.06 o 
  -2  10   6     1455.98     1329.28     50.36 o 
  -1  10   6      480.12      471.41     27.61 o 
   0  10   6     2279.63     2137.16     49.68 o 
   1  10   6      719.57      697.50     32.17 o 
   2  10   6     2996.54     2805.17     65.46 o 
   3  10   6      391.72      364.55     34.95 o 
   4  10   6     1482.35     1385.46     60.71 o 
   5  10   6     1672.53     1770.67     65.13 o 
   6  10   6      242.28      213.42     44.17 o 
   7  10   6      168.61      175.19     28.70 o 
   8  10   6      662.55      640.98     38.79 o 
   9  10   6     4370.65     4355.47    111.32 o 
  10  10   6      689.64      734.71    109.26 o 
  11  10   6     2342.45     2445.32    214.99 o 
  12  10   6      270.37      213.96     56.21 o 
  13  10   6       92.01       46.77     52.43 o 
  14  10   6      157.30      101.39     57.32 o 
  -9  11   6      204.58      140.15     47.72 o 
  -8  11   6      261.36      312.85     46.04 o 
  -7  11   6      984.02      773.93     49.52 o 
  -6  11   6     1874.04     1781.96     71.11 o 
  -5  11   6        7.59        5.27     32.13 o 
  -4  11   6     1093.67     1107.03     49.17 o 
  -3  11   6       38.09      -19.77     26.11 o 
  -2  11   6      282.74      221.71     32.36 o 
  -1  11   6     3883.19     3959.49    100.29 o 
   0  11   6     2798.34     2992.11     73.97 o 
   1  11   6      310.39      279.79     27.48 o 
   2  11   6     1404.20     1255.69     45.63 o 
   3  11   6     2209.55     1999.62     68.93 o 
   4  11   6      620.51      520.58     43.79 o 
   5  11   6      421.12      363.61     39.98 o 
   6  11   6       28.06       50.12     30.34 o 
   7  11   6        1.94      -15.37     28.22 o 
   8  11   6       89.58       71.50     40.47 o 
   9  11   6     1628.92     1623.63     63.45 o 
  10  11   6     2479.97     2608.84     85.08 o 
  11  11   6       34.12       60.20     36.88 o 
  12  11   6      574.76      784.05     82.49 o 
  13  11   6      670.16      647.32     80.55 o 
  -8  12   6      420.85      456.61     53.65 o 
  -7  12   6     3493.08     3497.20    110.26 o 
  -6  12   6     4817.41     4881.61    128.72 o 
  -5  12   6     4483.91     4572.56    110.61 o 
  -4  12   6       62.11       65.05     35.69 o 
  -3  12   6     1329.73     1251.08     58.17 o 
  -2  12   6      429.14      344.83     42.80 o 
  -1  12   6     3640.64     3716.69    140.47 o 
   0  12   6    12873.13    13160.73    269.29 o 
   1  12   6     3094.90     3280.03     78.87 o 
   2  12   6       72.94       73.44     27.18 o 
   3  12   6     2427.86     2408.91     72.38 o 
   4  12   6     1786.96     1587.43     98.91 o 
   5  12   6      296.45      191.02     39.25 o 
   6  12   6     2710.65     2692.96     89.61 o 
   7  12   6     1014.17      908.36     62.75 o 
   8  12   6      655.80      603.60     45.74 o 
   9  12   6      311.79      368.88     39.03 o 
  10  12   6      178.69      151.62     33.58 o 
  11  12   6      228.44      160.64     44.55 o 
  12  12   6       78.94      106.34     44.37 o 
  13  12   6      199.15      192.25     74.94 o 
  -8  13   6       28.47      -30.14     51.28 o 
  -7  13   6     2796.49     3125.76    172.17 o 
  -6  13   6     3060.99     2963.79    113.61 o 
  -5  13   6     6058.70     6130.73    170.95 o 
  -4  13   6     2346.26     2357.13    100.32 o 
  -3  13   6       19.13       71.00     51.55 o 
  -2  13   6      365.42      362.70     54.79 o 
  -1  13   6     1196.14     1185.00     97.23 o 
   0  13   6     3846.48     3787.87    117.27 o 
   1  13   6     3475.92     3228.00    108.67 o 
   2  13   6      960.81      890.94     47.58 o 
   3  13   6     1035.69      982.71     60.66 o 
   4  13   6      124.31      105.19     39.15 o 
   5  13   6      733.24      696.21     53.13 o 
   6  13   6     2711.55     2610.18     92.26 o 
   7  13   6     1149.05     1051.82     60.77 o 
   8  13   6     1200.88     1179.55     64.44 o 
   9  13   6     1064.31     1022.23     72.53 o 
  10  13   6     1007.67     1019.94     59.89 o 
  11  13   6      153.34      202.71    101.77 o 
  12  13   6       40.18       10.92     42.68 o 
  -6  14   6     1257.94     1058.25     87.94 o 
  -5  14   6      512.61      459.92     61.69 o 
  -4  14   6      124.55      143.00     60.90 o 
  -3  14   6       70.11       41.13     67.50 o 
  -2  14   6      301.50      387.49     61.30 o 
  -1  14   6      880.21      979.23    108.56 o 
   0  14   6      701.13      733.05     90.72 o 
   1  14   6     2829.36     3091.85    142.89 o 
   2  14   6       38.75      -12.69     37.54 o 
   3  14   6     4430.24     4601.06    117.87 o 
   4  14   6     1160.07     1139.06     67.27 o 
   5  14   6      754.33      727.84     62.15 o 
   6  14   6     7315.94     7310.58    189.65 o 
   7  14   6     1339.62     1222.90     69.08 o 
   8  14   6        2.49      -82.39     41.19 o 
   9  14   6        1.76      -45.87     38.21 o 
  10  14   6      141.68      115.15     55.69 o 
  11  14   6      149.02      199.88     59.16 o 
  -5  15   6       27.68       -6.14     67.24 o 
  -4  15   6     1393.10     1436.26    100.87 o 
  -3  15   6     1149.44     1116.24     88.20 o 
  -2  15   6      193.96      274.97     93.45 o 
  -1  15   6     1783.80     1634.75    161.58 o 
   0  15   6      908.74      659.33     96.43 o 
   1  15   6     1278.16     1592.15    143.60 o 
   2  15   6     1965.61     2034.79    118.32 o 
   3  15   6      341.42      329.11     39.00 o 
   4  15   6     1276.19     1280.66     75.07 o 
   5  15   6        7.59      -11.88     43.44 o 
   6  15   6     2544.02     2781.81    103.45 o 
   7  15   6     3355.00     3473.74    117.74 o 
   8  15   6      325.64      276.06     49.87 o 
   9  15   6      380.83      319.62     50.46 o 
  10  15   6        8.16       24.64     43.18 o 
  -4  16   6      948.91      951.96    136.45 o 
  -3  16   6     5543.53     6424.73    352.15 o 
  -2  16   6      653.18      626.23    113.45 o 
  -1  16   6      222.72      235.74     93.20 o 
   0  16   6      275.15      104.75     79.64 o 
   1  16   6      118.01      150.74     74.57 o 
   2  16   6      248.49      181.73     57.79 o 
   3  16   6       45.44      -47.05     64.83 o 
   4  16   6        1.37      -27.40     48.96 o 
   5  16   6       14.48      -37.72     54.56 o 
   6  16   6      283.78      236.44     53.45 o 
   7  16   6      550.93      524.26     73.84 o 
   8  16   6      250.30      243.71     53.81 o 
   9  16   6      639.59      647.02     79.00 o 
  -1  17   6       77.07     -115.59     88.35 o 
   0  17   6      468.82      551.81     99.91 o 
   1  17   6      738.69      939.33    109.53 o 
   2  17   6      626.34      698.36     90.22 o 
   3  17   6      597.67      571.69     86.06 o 
   4  17   6      163.00      124.42     74.92 o 
   5  17   6      101.08      152.57     57.50 o 
   6  17   6      266.88      227.04     57.58 o 
   7  17   6      389.51      325.34     73.93 o 
  -5 -16   7      135.31      124.10     53.58 o 
  -4 -16   7      164.40      135.53     66.92 o 
  -3 -16   7      924.84      841.44     90.80 o 
  -2 -16   7       38.10      -83.55     88.22 o 
  -1 -16   7       10.75       69.72     75.88 o 
   0 -16   7     1510.29     1677.58    159.89 o 
   1 -16   7      361.14      347.92     86.93 o 
  -8 -15   7      330.06      382.76     84.00 o 
  -7 -15   7     2219.43     2345.30     97.40 o 
  -6 -15   7     1295.34     1311.29     76.31 o 
  -5 -15   7     2552.34     2982.97    110.56 o 
  -4 -15   7     2567.62     2613.68    104.85 o 
  -3 -15   7     1743.40     1747.03    109.14 o 
  -2 -15   7     1098.49     1179.86    145.67 o 
  -1 -15   7       41.78       61.31     67.16 o 
   0 -15   7        0.89        5.49     78.11 o 
   1 -15   7     1110.92     1292.94    208.50 o 
   2 -15   7      366.10      433.66     74.84 o 
   3 -15   7      548.39      576.58     82.36 o 
   4 -15   7        8.04     -105.17     69.07 o 
  -9 -14   7     3230.53     3452.01    324.49 o 
  -8 -14   7      991.31     1061.44     68.45 o 
  -7 -14   7     2728.02     2639.99    134.97 o 
  -6 -14   7     1937.90     2129.97     89.96 o 
  -5 -14   7     1678.18     1655.15     81.04 o 
  -4 -14   7     3471.10     3577.65    118.59 o 
  -3 -14   7      664.66      708.93     80.40 o 
  -2 -14   7        5.94        0.02     37.33 o 
  -1 -14   7       10.54      -44.65     47.39 o 
   0 -14   7      972.35     1154.31     83.25 o 
   1 -14   7       16.23        6.70     55.59 o 
   2 -14   7      423.24      408.32     68.18 o 
   3 -14   7       47.15       99.44     69.26 o 
   4 -14   7       14.00       17.89     67.84 o 
   5 -14   7     1820.18     1869.06    129.41 o 
   6 -14   7      116.88       53.09     53.09 o 
 -10 -13   7      341.37      382.40     43.78 o 
  -9 -13   7      937.07      840.09     55.70 o 
  -8 -13   7     1751.15     1826.18     76.99 o 
  -7 -13   7      229.70      175.37     43.94 o 
  -6 -13   7     4209.43     4267.96    129.51 o 
  -5 -13   7       51.31       42.80     40.03 o 
  -4 -13   7      482.28      474.19     57.99 o 
  -3 -13   7      763.93      723.53     56.82 o 
  -2 -13   7      375.43      365.04     38.83 o 
  -1 -13   7     3054.88     2749.69    100.11 o 
   0 -13   7     3918.17     4405.40    221.78 o 
   1 -13   7     7195.23     7370.71    246.36 o 
   2 -13   7      345.30      229.20     60.66 o 
   3 -13   7       22.58       -3.73     78.36 o 
   4 -13   7      245.11      272.45     86.21 o 
   5 -13   7      273.92      278.85     62.31 o 
   6 -13   7     1702.06     1573.68     70.46 o 
   7 -13   7      138.17      131.13     71.62 o 
 -11 -12   7        1.24        3.41     44.73 o 
 -10 -12   7      183.96      154.62     34.89 o 
  -9 -12   7     1331.04     1390.74     88.82 o 
  -8 -12   7        0.86       -4.52     33.95 o 
  -7 -12   7       27.37      -17.60     35.05 o 
  -6 -12   7     5822.74     5790.46    152.83 o 
  -5 -12   7     3785.03     3514.56    114.48 o 
  -4 -12   7       59.94       45.82     36.85 o 
  -3 -12   7      685.49      676.71     69.04 o 
  -2 -12   7       76.73       11.80     29.21 o 
  -1 -12   7     1611.80     1458.04     56.78 o 
   0 -12   7     4735.35     4736.50    119.34 o 
   1 -12   7     5058.43     5427.55    191.35 o 
   2 -12   7     7061.96     7359.35    245.04 o 
   3 -12   7      940.70     1050.36     80.49 o 
   4 -12   7      448.05      429.49    103.85 o 
   5 -12   7      205.68       73.04     43.93 o 
   6 -12   7     1553.29     1475.50     60.43 o 
   7 -12   7      792.37      742.20     63.12 o 
   8 -12   7     1009.87      980.87     61.89 o 
 -12 -11   7      704.99      821.15     93.40 o 
 -11 -11   7      166.82      267.02     47.34 o 
 -10 -11   7     1771.88     1986.84    157.27 o 
  -9 -11   7     6906.26     7223.80    175.45 o 
  -8 -11   7     6190.76     6432.13    160.37 o 
  -7 -11   7      685.39      726.81     47.87 o 
  -6 -11   7     1812.47     1625.84     68.07 o 
  -5 -11   7     4586.44     4534.74    124.72 o 
  -4 -11   7      141.35      135.60     40.92 o 
  -3 -11   7      434.51      409.33     41.58 o 
  -2 -11   7     1560.94     1484.55     56.63 o 
  -1 -11   7      578.65      500.16     32.90 o 
   0 -11   7     1761.45     1788.73     63.94 o 
   1 -11   7      961.31      938.47     54.71 o 
   2 -11   7      667.48      698.70     76.66 o 
   3 -11   7       71.23       54.20     39.38 o 
   4 -11   7      192.23      199.75     40.08 o 
   5 -11   7        6.83      -11.11     34.52 o 
   6 -11   7      309.74      222.48     38.29 o 
   7 -11   7     2665.86     2765.14     90.06 o 
   8 -11   7      372.02      305.20     53.20 o 
   9 -11   7      929.37      853.32     53.40 o 
 -12 -10   7     2794.58     3110.68    173.03 o 
 -11 -10   7      206.84      178.92     38.75 o 
 -10 -10   7      676.66      736.16     58.52 o 
  -9 -10   7     5212.01     5474.33    170.20 o 
  -8 -10   7     9294.74     9274.87    215.47 o 
  -7 -10   7     3641.04     3679.91    103.36 o 
  -6 -10   7       41.54        8.62     28.67 o 
  -5 -10   7       85.95       47.06     29.34 o 
  -4 -10   7       79.19       79.63     29.68 o 
  -3 -10   7    10898.55    10643.97    247.42 o 
  -2 -10   7      975.59     1024.52     45.74 o 
  -1 -10   7     1180.70     1084.08     42.70 o 
   0 -10   7      234.40      223.76     26.02 o 
   1 -10   7       97.39       59.54     39.97 o 
   2 -10   7      795.01      823.45     51.51 o 
   3 -10   7     1144.26     1092.98     55.58 o 
   4 -10   7      819.42      761.51     47.62 o 
   5 -10   7      635.94      583.43     42.30 o 
   6 -10   7      568.50      558.17     46.35 o 
   7 -10   7     1697.70     1686.10     95.94 o 
   8 -10   7     2691.20     2823.95     79.46 o 
   9 -10   7       66.61       -1.87     35.67 o 
  10 -10   7        6.43       13.97     38.31 o 
 -13  -9   7       84.57      -40.96     55.26 o 
 -12  -9   7      114.86       93.60     56.97 o 
 -11  -9   7     1760.27     1946.06    126.07 o 
 -10  -9   7       85.09       46.69     36.54 o 
  -9  -9   7     2372.08     2280.07     69.95 o 
  -8  -9   7     4143.83     4054.56    107.28 o 
  -7  -9   7     2363.45     2454.69     76.43 o 
  -6  -9   7       13.87      -10.89     24.46 o 
  -5  -9   7     1497.19     1520.66     59.18 o 
  -4  -9   7     2007.54     1922.58     67.14 o 
  -3  -9   7    12832.65    12930.27    291.94 o 
  -2  -9   7    17257.34    17697.48    347.32 o 
  -1  -9   7     4074.20     4173.47     88.83 o 
   0  -9   7      127.45      106.68     21.45 o 
   1  -9   7     1936.07     1812.82     45.26 o 
   2  -9   7     1842.28     1688.10     55.33 o 
   3  -9   7     3760.54     3660.55     86.06 o 
   4  -9   7     1559.52     1628.40     52.99 o 
   5  -9   7        9.79       17.62     24.37 o 
   6  -9   7        3.20      -14.49     23.03 o 
   7  -9   7       48.98       27.81     31.57 o 
   8  -9   7     1238.81     1240.06     56.74 o 
   9  -9   7      997.51      945.70     49.12 o 
  10  -9   7       11.97        2.99     35.29 o 
  11  -9   7      218.22      329.90     62.78 o 
 -13  -8   7      248.04      262.88     58.44 o 
 -12  -8   7     2410.69     2857.54    152.27 o 
 -11  -8   7      695.76      732.07     72.45 o 
 -10  -8   7       30.41      -17.66     28.74 o 
  -9  -8   7     1654.72     1806.02     83.10 o 
  -8  -8   7     2497.53     2698.49    123.02 o 
  -7  -8   7      625.10      566.09     35.72 o 
  -6  -8   7      503.84      554.28     34.55 o 
  -5  -8   7      171.15      184.96     25.97 o 
  -4  -8   7     2408.44     2424.26     95.92 o 
  -3  -8   7    12255.74    11867.96    267.30 o 
  -2  -8   7    23070.35    23580.91    454.01 o 
  -1  -8   7    25127.68    25600.10    427.81 o 
   0  -8   7       61.64       77.05     15.88 o 
   1  -8   7      224.66      231.81     17.55 o 
   2  -8   7      547.56      432.55     24.51 o 
   3  -8   7     5662.01     5388.33    110.41 o 
   4  -8   7     9823.27     9797.77    172.40 o 
   5  -8   7      177.85      194.96     25.89 o 
   6  -8   7      165.06      136.40     23.58 o 
   7  -8   7     2800.23     2851.18     71.36 o 
   8  -8   7     2194.01     2562.83     68.82 o 
   9  -8   7      245.63      214.77     33.42 o 
  10  -8   7       80.85       32.58     38.68 o 
  11  -8   7      151.90      212.94     56.33 o 
 -13  -7   7        6.39      -30.59     46.56 o 
 -12  -7   7     4895.82     5279.33    234.84 o 
 -11  -7   7     8240.55     8967.11    369.15 o 
 -10  -7   7      263.20      368.12     52.03 o 
  -9  -7   7      175.52      218.63     31.72 o 
  -8  -7   7     1593.51     1698.77     62.29 o 
  -7  -7   7      899.85      912.70     79.78 o 
  -6  -7   7      476.37      517.73     33.99 o 
  -5  -7   7      746.32      636.01     38.91 o 
  -4  -7   7      607.69      640.07     35.06 o 
  -3  -7   7     2886.36     2890.84     80.92 o 
  -2  -7   7     3939.89     4007.47     80.94 o 
  -1  -7   7     9610.13     9820.32    157.98 o 
   0  -7   7      934.21      903.88     26.72 o 
   1  -7   7    11981.26    12805.87    189.84 o 
   2  -7   7     4260.10     4426.80     83.53 o 
   3  -7   7     2200.37     2214.47     53.90 o 
   4  -7   7    11464.58    12034.07    205.23 o 
   5  -7   7     3875.81     3959.63     77.02 o 
   6  -7   7     1857.87     1621.88     60.27 o 
   7  -7   7      442.50      419.31     30.79 o 
   8  -7   7     1537.01     1584.67     52.61 o 
   9  -7   7     3849.19     3842.09     86.34 o 
  10  -7   7     1767.04     1705.21     65.98 o 
  11  -7   7     1311.35     1274.12     68.51 o 
  12  -7   7       22.86       13.73     44.90 o 
 -14  -6   7       97.74      226.59     55.46 o 
 -13  -6   7       14.81      -47.02     44.17 o 
 -12  -6   7      724.65      688.44     65.72 o 
 -11  -6   7     6342.98     6652.24    279.76 o 
 -10  -6   7      333.84      336.74     48.47 o 
  -9  -6   7     1317.25     1238.11     55.98 o 
  -8  -6   7      127.38      121.71     18.55 o 
  -7  -6   7       39.33       44.73     15.80 o 
  -6  -6   7    11310.90    11508.05    347.06 o 
  -5  -6   7     2540.26        5.02      5.01 o 
  -4  -6   7     1353.77     1558.58     44.22 o 
  -3  -6   7       72.77       77.99     13.36 o 
  -2  -6   7     4082.27     4440.41     78.19 o 
  -1  -6   7     2303.01     2561.06     66.68 o 
   0  -6   7      350.31      316.44     16.19 o 
   1  -6   7    11087.96    11865.30    210.05 o 
   2  -6   7    11161.66    11553.69    172.80 o 
   3  -6   7      228.22      275.60     21.84 o 
   4  -6   7     8652.37     8531.99    216.91 o 
   5  -6   7    21881.87    21829.89    332.05 o 
   6  -6   7     1185.56     1070.18     41.36 o 
   7  -6   7      560.05      451.90     29.88 o 
   8  -6   7       11.14      -22.18     24.23 o 
   9  -6   7     1211.60     1231.32     82.90 o 
  10  -6   7     1984.37     1948.94     67.46 o 
  11  -6   7       51.55       50.31     38.28 o 
  12  -6   7       83.27       61.52     43.82 o 
 -13  -5   7       75.89      105.44     48.81 o 
 -12  -5   7       60.92       12.24     41.63 o 
 -11  -5   7     1265.90     1169.84     84.57 o 
 -10  -5   7     3428.91     3196.95    148.69 o 
  -9  -5   7       63.63       62.17     16.25 o 
  -8  -5   7     5798.24     5845.13    133.98 o 
  -7  -5   7     4648.37     4707.92     84.80 o 
  -6  -5   7    13153.57    14047.74    303.75 o 
  -4  -5   7    14623.63    14912.75    247.84 o 
  -3  -5   7      459.27      380.72     17.39 o 
  -2  -5   7     1902.30     1874.10     36.28 o 
  -1  -5   7     2982.53     2996.74     61.10 o 
   0  -5   7     4471.31     4285.91     65.71 o 
   1  -5   7     5555.71     5736.31     90.61 o 
   2  -5   7     9798.31     9872.92    138.45 o 
   3  -5   7       11.53        0.77     11.09 o 
   4  -5   7     5424.12     5309.91     82.12 o 
   5  -5   7     4751.96     4544.20     88.15 o 
   6  -5   7     2839.43     2762.94     60.84 o 
   7  -5   7     1036.80      951.79     51.44 o 
   8  -5   7      159.81      113.05     26.14 o 
   9  -5   7      462.61      556.77     44.27 o 
  10  -5   7     1160.30     1162.30     58.17 o 
  11  -5   7      192.92      235.07     41.06 o 
  12  -5   7        6.28      -20.68     38.07 o 
  13  -5   7      169.61      104.67     43.97 o 
 -14  -4   7      120.80       71.54     44.68 o 
 -13  -4   7      154.16       24.73     44.58 o 
 -12  -4   7      244.12      253.15     50.37 o 
 -11  -4   7      252.84      278.13     45.03 o 
 -10  -4   7     1678.80     1658.40     94.22 o 
  -9  -4   7     2247.16     2199.80    108.43 o 
  -8  -4   7      957.01     1014.51     47.35 o 
  -7  -4   7      354.31      437.16     17.31 o 
  -6  -4   7     2359.36     2210.79     71.75 o 
  -5  -4   7    20036.58    20968.78    384.37 o 
  -4  -4   7    39716.67    41754.45    742.07 o 
  -3  -4   7      444.88      451.77     18.84 o 
  -2  -4   7     5776.20     5769.70    111.15 o 
  -1  -4   7     6163.49     6032.53     97.55 o 
   0  -4   7    15006.63    14557.66    223.57 o 
   1  -4   7      106.04       32.91      8.52 o 
   2  -4   7     3867.45     4070.39     58.54 o 
   3  -4   7      310.30      268.72     13.91 o 
   4  -4   7    17315.08    17769.23    219.17 o 
   5  -4   7    10517.71    10569.79    171.68 o 
   6  -4   7      323.36      349.18     23.39 o 
   7  -4   7     3663.55     3642.71     94.13 o 
   8  -4   7     3191.63     3051.18     74.65 o 
   9  -4   7       13.40       24.42     43.91 o 
  10  -4   7       93.25       72.59     32.50 o 
  11  -4   7     1045.52      956.12     53.81 o 
  12  -4   7      321.37      327.73     43.29 o 
  13  -4   7      140.38       95.42     37.76 o 
 -14  -3   7     1143.50     1760.70    112.95 o 
 -13  -3   7        1.09       84.12     41.62 o 
 -12  -3   7       26.70      -29.77     38.40 o 
 -11  -3   7       77.48      103.95     40.64 o 
 -10  -3   7      439.47      408.06     48.50 o 
  -9  -3   7     4497.90     4324.64    185.95 o 
  -8  -3   7      160.39      219.58     19.08 o 
  -7  -3   7     1046.41     1053.09     26.09 o 
  -6  -3   7     1969.40     1710.87     37.25 o 
  -5  -3   7      597.40      541.77     18.35 o 
  -4  -3   7     4180.00     4313.91     87.60 o 
  -3  -3   7      884.90     1043.43     27.98 o 
  -2  -3   7    40703.15    44065.56    825.89 o 
  -1  -3   7    10581.63    10463.90    424.07 o 
   0  -3   7    13756.32    14568.19    208.63 o 
   1  -3   7    41794.14    43327.14    532.89 o 
   2  -3   7    10787.59    10923.18    150.72 o 
   3  -3   7      255.42      172.22     10.90 o 
   4  -3   7     3619.66     3755.06     79.05 o 
   5  -3   7    28944.33    28729.75    430.83 o 
   6  -3   7    15681.74    15793.10    277.92 o 
   7  -3   7     2591.06     2582.22     62.62 o 
   8  -3   7     4952.60     4761.19    113.75 o 
   9  -3   7      513.53      499.09     36.38 o 
  10  -3   7      907.42      951.39     53.95 o 
  11  -3   7      743.22      669.58     46.22 o 
  12  -3   7      708.70      665.19     52.28 o 
  13  -3   7      228.60      184.54     50.62 o 
  14  -3   7       12.31      -48.39     39.29 o 
 -14  -2   7     1249.73     1441.89    111.01 o 
 -13  -2   7      177.36      362.46     55.26 o 
 -12  -2   7      670.75      684.44     62.99 o 
 -11  -2   7      579.93      458.39     52.58 o 
 -10  -2   7     1509.57     1537.45     94.74 o 
  -9  -2   7     2895.49     3226.38    151.10 o 
  -8  -2   7       52.81       99.91     14.81 o 
  -7  -2   7      154.63      182.69     10.21 o 
  -6  -2   7       93.76       40.39     10.79 o 
  -5  -2   7    11227.79    12181.79    206.02 o 
  -4  -2   7      949.36     1036.84     30.77 o 
  -3  -2   7       64.59       49.48     11.13 o 
  -2  -2   7    37411.21    42271.62    620.35 o 
  -1  -2   7    22845.42    23871.00    494.94 o 
   0  -2   7     7780.00     7965.36    126.71 o 
   1  -2   7     4513.36     4642.52     68.57 o 
   2  -2   7    50096.07    53581.52    777.06 o 
   3  -2   7     2974.56     2922.45     63.55 o 
   4  -2   7      208.06      185.08     12.06 o 
   5  -2   7     9290.85     9613.53    186.46 o 
   6  -2   7    19335.15    19770.77    344.14 o 
   8  -2   7      229.37      212.69     24.95 o 
   9  -2   7     1288.09     1341.97     52.25 o 
  10  -2   7     3653.45     3681.70     97.29 o 
  11  -2   7     7189.42     7022.25    294.12 o 
  12  -2   7      744.48      631.11     47.62 o 
  13  -2   7      479.51      483.16     45.70 o 
  14  -2   7       45.93       22.51     40.89 o 
 -14  -1   7       40.96      -15.36     52.43 o 
 -13  -1   7     1732.84     1749.98    117.26 o 
 -12  -1   7       32.05       75.55     42.46 o 
 -11  -1   7     2499.56     2590.83    133.40 o 
 -10  -1   7     1007.56      873.52     73.88 o 
  -9  -1   7     7389.25     7537.08    206.95 o 
  -8  -1   7    16603.57    17114.61    368.82 o 
  -7  -1   7     5067.86     5685.96    104.13 o 
  -6  -1   7      312.33      388.57     13.81 o 
  -5  -1   7       28.10       43.79      7.95 o 
  -4  -1   7    25288.61    27768.59    589.75 o 
  -3  -1   7      798.38      915.67     33.56 o 
  -2  -1   7    18766.97    21116.50    380.76 o 
  -1  -1   7    34496.25    39576.73    752.71 o 
   0  -1   7      365.22      373.44     13.57 o 
   1  -1   7    11047.69    12779.17    166.61 o 
   2  -1   7       49.15      -15.19      7.59 o 
   3  -1   7     7376.98     8656.20    130.01 o 
   4  -1   7     1962.92     2059.09     41.34 o 
   5  -1   7      684.24      739.21     25.56 o 
   6  -1   7     5446.85     5502.33    117.65 o 
   7  -1   7     8228.24     8207.61    169.03 o 
   8  -1   7      162.44      134.94     18.29 o 
   9  -1   7      211.00      159.13     24.34 o 
  10  -1   7       67.52      -25.52     39.55 o 
  11  -1   7     7589.78     7998.74    253.01 o 
  12  -1   7     8359.88     8537.02    192.05 o 
  13  -1   7      132.99      131.98     37.46 o 
  14  -1   7       31.94       11.05     41.27 o 
 -14   0   7      523.29      493.18     72.00 o 
 -13   0   7     2359.49     2378.30    139.26 o 
 -12   0   7     2790.02     2853.49    151.06 o 
 -11   0   7      359.85      397.59     54.44 o 
 -10   0   7      432.50      483.15     33.17 o 
  -9   0   7      731.45      765.22     44.26 o 
  -8   0   7     7557.46     7740.63    146.55 o 
  -7   0   7     4903.85     5140.76    101.78 o 
  -6   0   7     4574.51     5132.69     94.65 o 
  -5   0   7      574.79      749.14     53.20 o 
  -4   0   7    17973.55    20404.78    346.61 o 
  -3   0   7    18562.22    18481.70    456.89 o 
  -2   0   7     1808.67     1820.58     54.74 o 
  -1   0   7       15.33       21.81      8.44 o 
   0   0   7     2902.22     3099.32     51.49 o 
   1   0   7    36958.72    40079.50    533.62 o 
   2   0   7    28787.08    33846.36    475.70 o 
   3   0   7     2121.33     2574.69     47.34 o 
   4   0   7     2620.21     2385.72     41.73 o 
   5   0   7    27202.92    27532.29    446.20 o 
   6   0   7     5658.27     5463.20     85.62 o 
   7   0   7      336.16      351.18     17.67 o 
   8   0   7      451.40      332.72     27.92 o 
   9   0   7        3.75        3.21     14.35 o 
  10   0   7        8.12      -16.91     17.27 o 
  11   0   7      431.28      418.65     73.01 o 
  12   0   7     7684.24     7710.15    203.31 o 
  13   0   7      969.49     1067.16     80.72 o 
  14   0   7      154.18      155.06     60.70 o 
 -14   1   7      833.81      810.34     88.98 o 
 -13   1   7       13.16       67.81     55.69 o 
 -12   1   7     3299.61     3469.78    177.95 o 
 -11   1   7      842.59      867.58     49.25 o 
 -10   1   7       48.03       96.94     44.98 o 
  -9   1   7     2395.20     2390.60     63.86 o 
  -8   1   7      587.42      627.37     48.51 o 
  -7   1   7     1103.87     1049.66     61.42 o 
  -6   1   7     1238.76     1351.13     50.50 o 
  -5   1   7     1877.13     1948.13     47.60 o 
  -4   1   7    13722.56    14650.07    278.13 o 
  -3   1   7    44205.52    47749.75    860.61 o 
  -2   1   7     8186.23     8887.83    165.53 o 
  -1   1   7      172.26      170.05     11.61 o 
   0   1   7     2125.47     2102.80     37.00 o 
   1   1   7     2340.85     2016.83     36.60 o 
   2   1   7    73778.71    79934.29   1045.54 o 
   3   1   7    57674.97    60698.22    856.03 o 
   4   1   7    15258.46    14757.38    227.46 o 
   5   1   7    21928.90    21878.53    359.85 o 
   6   1   7     4041.86     3953.75     75.81 o 
   7   1   7     1076.00      978.19     46.09 o 
   8   1   7     2581.84     2682.65     62.67 o 
   9   1   7      599.36      668.27     40.99 o 
  10   1   7        6.10       10.82     22.92 o 
  11   1   7      959.76      911.32     38.89 o 
  12   1   7        1.15      -57.52     28.76 o 
  13   1   7      528.54      508.83     41.55 o 
  14   1   7      781.26      794.09     69.45 o 
  15   1   7      319.10      588.97    153.21 o 
 -13   2   7     1087.63     1038.61     98.57 o 
 -12   2   7      138.46      133.91     34.93 o 
 -11   2   7     1434.38     1425.99     69.96 o 
 -10   2   7      593.51      575.52     31.55 o 
  -9   2   7       51.05       48.40     20.35 o 
  -8   2   7     3322.03     3362.67     86.29 o 
  -7   2   7     1782.26     1898.61     45.32 o 
  -6   2   7      507.13      467.36     44.17 o 
  -5   2   7      158.60      124.64     12.80 o 
  -4   2   7    12571.01    13740.46    214.11 o 
  -3   2   7    23938.34    26705.87    407.36 o 
  -2   2   7     7312.84     7364.27    203.57 o 
  -1   2   7    11130.52    12128.23    201.34 o 
   0   2   7     6714.95     7627.12    108.21 o 
   1   2   7    11095.70    13041.82    189.36 o 
   2   2   7    21962.38    22770.04    382.92 o 
   3   2   7    50280.79    52237.43    722.65 o 
   4   2   7     2945.08     3003.33     49.47 o 
   5   2   7       53.47       76.93     10.48 o 
   6   2   7      333.28      300.04     12.31 o 
   7   2   7     3040.02     3131.43     52.64 o 
   8   2   7    25574.16    25581.70    359.83 o 
   9   2   7     4933.86     5076.63     96.64 o 
  10   2   7     2839.32     2863.09     60.17 o 
  11   2   7      189.78      121.56     26.27 o 
  12   2   7      219.90      209.93     39.62 o 
  13   2   7       21.69       34.96     38.95 o 
  14   2   7      462.28      369.70     92.26 o 
  15   2   7     1331.63     1179.93    148.77 o 
 -13   3   7      351.12      387.00     44.03 o 
 -12   3   7     1678.85     1796.11     83.40 o 
 -11   3   7      350.72      418.79     46.07 o 
 -10   3   7       37.63       87.02     26.10 o 
  -9   3   7     1396.65     1479.84     53.85 o 
  -8   3   7      880.64      906.07     40.73 o 
  -7   3   7     7707.51     7893.51    164.18 o 
  -6   3   7       66.40       10.85     16.87 o 
  -5   3   7     1823.15     1847.79     40.39 o 
  -4   3   7     3045.74     3313.38     67.19 o 
  -3   3   7      971.64     1175.02     37.83 o 
  -2   3   7     2147.36     2327.94     47.92 o 
  -1   3   7      782.61      820.52     24.10 o 
   0   3   7     1459.20     1404.88     27.58 o 
   1   3   7     1075.50      990.13     22.11 o 
   2   3   7     3848.49     3996.59     74.11 o 
   3   3   7    26588.21    26892.73    594.23 o 
   4   3   7     7810.33     7497.64    119.15 o 
   5   3   7     4722.20     4671.48     84.09 o 
   6   3   7     4481.84     4477.13     70.26 o 
   7   3   7     1800.14     2030.15     47.09 o 
   8   3   7    21706.20    21959.18    406.38 o 
   9   3   7    21490.00    21067.66    405.19 o 
  10   3   7     3168.91     3166.29    120.70 o 
  11   3   7     3935.82     3898.82    143.59 o 
  12   3   7       31.15      101.20     34.06 o 
  13   3   7      241.16      229.01     42.72 o 
  14   3   7      120.39       79.61     42.25 o 
  15   3   7      640.95      507.29     58.39 o 
 -13   4   7       56.67       41.94     44.08 o 
 -12   4   7      229.59      238.38     46.31 o 
 -11   4   7      153.66      124.67     31.11 o 
 -10   4   7      367.73      328.91     35.70 o 
  -9   4   7      450.27      436.03     34.50 o 
  -8   4   7      733.76      729.72     39.36 o 
  -7   4   7     9637.18     9835.25    202.96 o 
  -6   4   7    11894.40    12099.18    315.80 o 
  -5   4   7      112.30       56.48     16.84 o 
  -4   4   7     2634.74     2833.95     72.02 o 
  -3   4   7      805.07      992.54     34.55 o 
  -2   4   7     7444.35     7255.53    118.00 o 
  -1   4   7    25710.98    26530.18    438.19 o 
   0   4   7    13712.63    13860.88    199.52 o 
   1   4   7    26744.47    25799.22    390.76 o 
   2   4   7     2624.56     2544.34     79.12 o 
   3   4   7     2743.60     2837.61     62.05 o 
   4   4   7    13145.99    12967.62    202.05 o 
   5   4   7      225.69      230.87     26.71 o 
   6   4   7     5395.45     5324.65     89.31 o 
   7   4   7      340.77      385.31     15.63 o 
   8   4   7        5.24      -27.38     13.69 o 
   9   4   7    16146.25    15878.23    308.30 o 
  10   4   7     3816.22     3729.52    136.49 o 
  11   4   7     1080.01     1003.08     65.22 o 
  12   4   7       39.03       74.84     36.46 o 
  13   4   7       73.89      171.82     39.98 o 
  14   4   7     1902.57     2211.95    209.57 o 
  15   4   7      996.00     1051.20     59.82 o 
 -13   5   7      769.65      768.84     67.07 o 
 -12   5   7     1403.51     1536.07     90.27 o 
 -11   5   7      162.15      146.95     33.85 o 
 -10   5   7      133.75       91.93     31.63 o 
  -9   5   7      179.02      173.36     31.82 o 
  -8   5   7     1187.85     1135.82     51.92 o 
  -7   5   7      491.48      510.69     33.36 o 
  -6   5   7    23739.42    23835.72    466.75 o 
  -5   5   7     7921.11     8527.32    177.40 o 
  -4   5   7       85.19       96.77     18.09 o 
  -3   5   7     4359.62     4456.26     79.27 o 
  -2   5   7      194.72      113.79     13.04 o 
  -1   5   7    21906.90    22011.53    336.79 o 
   0   5   7    10793.04    10941.58    160.46 o 
   1   5   7    13465.70    13437.66    227.35 o 
   2   5   7     8359.84     9139.30    133.11 o 
   3   5   7     1152.35     1274.13     29.33 o 
   4   5   7      449.79      385.24     16.55 o 
   5   5   7      673.68      657.52    166.35 o 
   6   5   7     7343.54     7183.27    119.90 o 
   7   5   7     5603.76     5385.16     99.35 o 
   8   5   7     6544.79     6405.88    111.30 o 
   9   5   7      316.08      275.84     20.90 o 
  10   5   7     1262.56     1207.86     72.75 o 
  11   5   7      436.77      471.79     46.18 o 
  12   5   7     1354.63     1283.59    110.13 o 
  13   5   7      683.63      710.37     59.50 o 
  14   5   7     1432.22     1665.83     99.23 o 
  15   5   7     1408.18     1243.91    208.81 o 
 -12   6   7       43.41       -4.50     36.34 o 
 -11   6   7      756.50      872.70     53.23 o 
 -10   6   7       28.28       56.88     34.59 o 
  -9   6   7       49.42       19.81     30.98 o 
  -8   6   7      203.21      240.32     34.21 o 
  -7   6   7     1527.36     1465.28     56.05 o 
  -6   6   7     2972.51     2938.34     79.14 o 
  -5   6   7    13661.57    13601.71    274.58 o 
  -4   6   7      494.46      610.34     31.28 o 
  -3   6   7       61.90       29.97     13.47 o 
  -2   6   7     5296.76     5370.62     93.66 o 
  -1   6   7    10334.11    10652.12    158.55 o 
   0   6   7    21421.35    20912.56    298.77 o 
   1   6   7     9538.23     9906.04    145.50 o 
   2   6   7     2768.62     2934.14     54.56 o 
   3   6   7     5982.99     6127.27    101.24 o 
   4   6   7    21792.32    21966.68    338.53 o 
   5   6   7     4886.45     4383.88    118.80 o 
   7   6   7    20197.72    20193.91    345.32 o 
   8   6   7      189.29      193.52     14.63 o 
   9   6   7     7111.36     6990.75    144.74 o 
  10   6   7       70.84       80.25     29.66 o 
  11   6   7      371.57      331.15    113.67 o 
  12   6   7     5782.10     5818.78    671.90 o 
  13   6   7     1417.81     1393.83    210.54 o 
  14   6   7       22.68       25.17     38.03 o 
  15   6   7      760.93     1015.18     77.97 o 
 -12   7   7       54.97       73.88     57.51 o 
 -11   7   7       27.00       48.15     38.64 o 
 -10   7   7       53.91      117.67     39.99 o 
  -9   7   7      328.03      325.42     43.88 o 
  -8   7   7      683.81      578.91     46.05 o 
  -7   7   7     1054.50     1141.35     53.38 o 
  -6   7   7     3599.89     3544.94     93.31 o 
  -5   7   7      310.54      292.86     36.61 o 
  -4   7   7       75.44       99.01     21.61 o 
  -3   7   7     3396.31     3378.52    121.49 o 
  -2   7   7      619.83      659.76     24.38 o 
  -1   7   7      123.51       92.10     13.78 o 
   0   7   7     4090.37     4023.15     67.97 o 
   1   7   7     9758.82     9747.10    136.42 o 
   2   7   7      758.76      726.04     21.88 o 
   3   7   7      315.52      331.27     17.90 o 
   4   7   7     5406.44     5769.57    105.13 o 
   5   7   7    23747.79    23833.84    437.47 o 
   7   7   7    15615.71    16012.64    277.02 o 
   8   7   7     9346.65     9142.81    163.00 o 
   9   7   7     1220.37     1359.65     99.98 o 
  10   7   7     1885.34     1952.84     53.40 o 
  11   7   7      447.75      464.48     44.98 o 
  12   7   7     2426.97     2662.91    114.15 o 
  13   7   7     3334.77     3730.75    145.40 o 
  14   7   7       19.31       61.15     43.17 o 
 -11   8   7      877.74      811.39     60.36 o 
 -10   8   7       47.36       82.14     39.39 o 
  -9   8   7      495.66      437.02     50.06 o 
  -8   8   7       35.33       41.37     35.16 o 
  -7   8   7      922.00      945.36     50.63 o 
  -6   8   7     4665.83     4471.48    113.04 o 
  -5   8   7     4961.31     4827.43    130.34 o 
  -4   8   7      582.88      524.47     36.06 o 
  -3   8   7     7394.15     7186.11    156.14 o 
  -2   8   7     9287.32     9392.44    157.18 o 
  -1   8   7       27.59       35.43     10.22 o 
   0   8   7      209.46      203.33     15.88 o 
   1   8   7     6643.92     6504.84    103.84 o 
   2   8   7     2143.55     2042.58     41.59 o 
   3   8   7      110.68      102.15     13.70 o 
   4   8   7      516.50      455.83     32.88 o 
   5   8   7      456.36      439.64     30.15 o 
   6   8   7    10813.14    10877.39    300.24 o 
   7   8   7     6434.08     6756.30    157.24 o 
   8   8   7     1281.02     1289.53     44.95 o 
   9   8   7      185.33      179.31     17.93 o 
  10   8   7     3035.42     3333.72     96.26 o 
  11   8   7     2913.70     3121.69    144.74 o 
  12   8   7     1101.55     1121.94    103.85 o 
  13   8   7     2462.08     2506.12    113.46 o 
  14   8   7      245.53      216.21     44.87 o 
 -11   9   7      646.20      547.25     75.50 o 
 -10   9   7      308.78      311.01     59.90 o 
  -9   9   7     1346.56     1231.50     69.36 o 
  -8   9   7     1212.87     1183.08     66.25 o 
  -7   9   7      136.42      202.37     40.00 o 
  -6   9   7      325.88      241.81     35.04 o 
  -5   9   7      329.48      305.06     39.71 o 
  -4   9   7     2083.94     2124.21    145.59 o 
  -3   9   7     1446.56     1461.90     79.17 o 
  -2   9   7     4738.84     4590.02     89.73 o 
  -1   9   7     3096.86     2986.51     59.66 o 
   0   9   7     4074.60     4131.31     73.58 o 
   1   9   7      554.67      505.35     22.04 o 
   2   9   7     2179.79     2064.99     60.09 o 
   3   9   7     2722.73     2685.18     69.63 o 
   4   9   7     1526.40     1421.78     56.13 o 
   5   9   7      878.73      874.59     57.18 o 
   6   9   7     1752.68     1626.36     57.81 o 
   7   9   7        3.87      -18.38     21.21 o 
   8   9   7       70.79       74.53     23.94 o 
   9   9   7      853.16      772.40     38.26 o 
  10   9   7     2513.80     2512.33     91.63 o 
  11   9   7    10162.94    10724.11    598.08 o 
  12   9   7     1957.89     2110.84    293.12 o 
  13   9   7     1325.88     1294.67     83.48 o 
  14   9   7      874.15     1022.68     81.63 o 
 -10  10   7     1289.80     1381.01    100.64 o 
  -9  10   7        3.11       62.96     44.33 o 
  -8  10   7     3146.24     3151.57    126.99 o 
  -7  10   7      990.34     1006.35     63.43 o 
  -6  10   7       70.12       74.59     33.45 o 
  -5  10   7     2760.41     2713.63     95.17 o 
  -4  10   7      241.76      159.81     27.95 o 
  -3  10   7     1041.39      909.93     41.83 o 
  -2  10   7     1034.30     1021.31     43.20 o 
  -1  10   7      115.18      149.48     22.57 o 
   0  10   7     5578.04     5362.44     92.05 o 
   1  10   7     9361.75     9279.54    171.60 o 
   2  10   7     6374.29     5972.93    116.79 o 
   3  10   7     2511.96     2404.49     67.68 o 
   4  10   7    15603.66    14803.07    330.67 o 
   5  10   7       29.55       62.41     26.63 o 
   6  10   7     2921.49     2815.65     85.24 o 
   7  10   7      188.24      183.00     28.67 o 
   8  10   7      222.27      207.77     29.61 o 
   9  10   7     2216.39     2160.62     70.31 o 
  10  10   7     1857.61     1836.33     74.96 o 
  11  10   7     1331.60     1395.62    100.69 o 
  12  10   7     1419.34     1372.73    105.29 o 
  13  10   7        8.52      -33.53     49.27 o 
  14  10   7      469.89      484.03     71.38 o 
  -9  11   7     2583.14     2645.08     93.89 o 
  -8  11   7       13.15       34.29     40.27 o 
  -7  11   7      534.44      523.04     48.25 o 
  -6  11   7       41.13       27.58     34.81 o 
  -5  11   7      566.51      543.42     44.48 o 
  -4  11   7      642.66      599.05     39.97 o 
  -3  11   7      138.41      109.62     27.57 o 
  -2  11   7       22.29      -55.58     27.79 o 
  -1  11   7      690.81      636.21     39.33 o 
   0  11   7      462.04      551.67     36.94 o 
   1  11   7     5096.06     4984.66    103.91 o 
   2  11   7     7235.01     6906.84    152.68 o 
   3  11   7     5950.59     5743.22    130.86 o 
   4  11   7     9455.90     9312.94    221.12 o 
   5  11   7     8316.74     8038.55    195.02 o 
   6  11   7     1664.39     1775.26     83.91 o 
   7  11   7     1901.07     1982.08     72.66 o 
   8  11   7      677.86      704.52     44.09 o 
   9  11   7      327.56      307.29     38.97 o 
  10  11   7     1168.51     1202.08     52.96 o 
  11  11   7       32.41        7.21     37.11 o 
  12  11   7      237.99      233.37     62.18 o 
  13  11   7      604.56      689.02     81.25 o 
  -8  12   7     1320.96     1258.31     70.21 o 
  -7  12   7      336.61      467.18     51.90 o 
  -6  12   7       84.62       87.64     50.27 o 
  -5  12   7      147.04      180.71     38.14 o 
  -4  12   7      537.52      506.05     45.81 o 
  -3  12   7      110.10       89.83     33.90 o 
  -2  12   7      838.34      737.66     51.80 o 
  -1  12   7      344.92      423.94     50.48 o 
   0  12   7      819.46      934.49     48.90 o 
   1  12   7      227.26      279.97     43.65 o 
   2  12   7      262.88      233.65     31.59 o 
   3  12   7      373.70      357.02     32.54 o 
   4  12   7       10.55      -13.58     33.80 o 
   5  12   7     3624.40     3383.57    104.10 o 
   6  12   7      162.12      183.86     37.77 o 
   7  12   7     7180.63     7144.54    178.18 o 
   8  12   7     3981.71     4013.05    192.59 o 
   9  12   7      679.11      582.68     48.77 o 
  10  12   7     1348.60     1299.41     71.19 o 
  11  12   7       47.30       17.94     62.68 o 
  12  12   7      972.13     1088.27    113.69 o 
  13  12   7     1739.27     2098.37    144.19 o 
  -7  13   7        4.80       64.93     52.26 o 
  -6  13   7      386.81      627.55     72.84 o 
  -5  13   7      199.32      281.66     47.59 o 
  -4  13   7        5.59       29.62     45.89 o 
  -3  13   7     3259.72     3469.30    145.19 o 
  -2  13   7      110.72       98.65     47.91 o 
  -1  13   7       26.95       53.69     43.67 o 
   0  13   7       38.94       54.81     63.06 o 
   1  13   7      437.53      523.00     50.10 o 
   2  13   7        4.14      -44.45     28.19 o 
   3  13   7       52.46       61.65     28.24 o 
   4  13   7     1482.64     1341.34     70.05 o 
   5  13   7      265.84      243.11     42.64 o 
   6  13   7      522.29      447.66     47.91 o 
   7  13   7     3969.63     4099.83    120.50 o 
   8  13   7     8913.08     8923.30    216.33 o 
   9  13   7     1819.96     1955.67     77.48 o 
  10  13   7     1337.15     1423.78     93.11 o 
  11  13   7      844.30      773.69     76.47 o 
  12  13   7       26.68       -2.64     45.60 o 
  -6  14   7      434.82      419.77     75.93 o 
  -5  14   7       20.91        7.37     50.50 o 
  -4  14   7      446.14      375.16     68.15 o 
  -3  14   7      355.50      308.83     63.34 o 
  -2  14   7     4300.99     4491.32    172.30 o 
  -1  14   7      376.85      441.76     88.52 o 
   0  14   7      799.89      763.07     93.62 o 
   1  14   7      736.27      698.56     68.95 o 
   2  14   7      122.76       82.61     40.56 o 
   3  14   7      425.64      418.11     39.15 o 
   4  14   7      249.37      156.56     45.15 o 
   5  14   7     1383.61     1533.45    158.64 o 
   6  14   7       11.87      -11.75     43.95 o 
   7  14   7      118.28      122.20     45.69 o 
   8  14   7     1561.04     1543.71    140.56 o 
   9  14   7     1121.88     1145.10     71.61 o 
  10  14   7      164.95      175.35     41.47 o 
  11  14   7      251.47      305.43     65.31 o 
  -5  15   7       36.49       48.00     69.01 o 
  -4  15   7      615.63      610.00     80.64 o 
  -3  15   7     1007.47     1176.26    137.52 o 
  -2  15   7     1042.43     1005.00    124.51 o 
  -1  15   7     1582.94     1756.86    169.34 o 
   0  15   7      225.42      164.09     76.34 o 
   1  15   7      981.53     1083.52    104.65 o 
   2  15   7     1754.76     1663.25     85.95 o 
   3  15   7       23.26       28.03     38.94 o 
   4  15   7      901.99      752.56     63.44 o 
   5  15   7     1299.36     1237.19     72.27 o 
   6  15   7      377.59      395.09     53.68 o 
   7  15   7        9.83      -76.18     46.21 o 
   8  15   7      374.93      413.13     53.51 o 
   9  15   7       16.62        9.44     43.59 o 
  10  15   7      776.90      899.99     60.11 o 
  -3  16   7     3226.32     4529.29    281.99 o 
  -2  16   7     1148.94     1288.97    139.33 o 
  -1  16   7      615.99      649.78    108.23 o 
   0  16   7       15.02      -79.06     75.58 o 
   1  16   7      287.67      245.75     79.82 o 
   2  16   7      660.71      656.18     71.07 o 
   3  16   7       50.99      -55.19     42.83 o 
   4  16   7      889.41      868.90     71.37 o 
   5  16   7     1232.69     1105.88     73.81 o 
   6  16   7      765.47      768.65     66.30 o 
   7  16   7      304.82      247.63     54.77 o 
   8  16   7        9.90      -19.79     48.68 o 
   9  16   7      795.86      821.95     80.95 o 
  -1  17   7      149.17       61.92     92.86 o 
   0  17   7       38.96      -19.07     81.16 o 
   1  17   7      954.93     1200.59    117.97 o 
   2  17   7      136.14       73.39     72.13 o 
   3  17   7      123.28       80.11     99.58 o 
   4  17   7        3.39       32.32     68.80 o 
   5  17   7     2055.68     2195.97    104.12 o 
   6  17   7     1383.83     1311.50     83.46 o 
   7  17   7      587.62      590.57     80.94 o 
  -5 -16   8       16.55       83.11     68.35 o 
  -4 -16   8      357.42      376.08     76.41 o 
  -3 -16   8     1897.69     1848.59    229.55 o 
  -2 -16   8     2392.88     2808.25    195.24 o 
  -1 -16   8     1099.28     1116.02    108.23 o 
   0 -16   8      328.39      474.83     99.65 o 
   1 -16   8        5.48      -46.23     68.89 o 
  -7 -15   8     1115.30     1028.61     89.86 o 
  -6 -15   8       97.25      124.90     50.80 o 
  -5 -15   8       49.94      -28.93     49.05 o 
  -4 -15   8     1802.29     1747.48     88.50 o 
  -3 -15   8       86.66       78.95     63.08 o 
  -2 -15   8     2194.40     2088.21    118.35 o 
  -1 -15   8      538.81      562.74     86.59 o 
   0 -15   8      130.85      197.86     83.48 o 
   1 -15   8       40.51       -6.15     64.54 o 
   2 -15   8      536.48      558.32     80.91 o 
   3 -15   8      797.56      879.60     92.78 o 
  -9 -14   8      226.29      240.38     65.06 o 
  -8 -14   8      165.38       82.72     47.68 o 
  -7 -14   8       85.79       25.99     46.00 o 
  -6 -14   8      138.95       50.29     59.47 o 
  -5 -14   8        4.79      -25.33     45.36 o 
  -4 -14   8     1843.22     1892.98    112.95 o 
  -3 -14   8     5169.32     5224.10    151.98 o 
  -2 -14   8       98.29      143.25     40.98 o 
  -1 -14   8      301.80      269.76     56.20 o 
   0 -14   8      384.91      565.73     68.85 o 
   1 -14   8       77.96       74.91    111.55 o 
   2 -14   8      202.45      224.65     65.39 o 
   3 -14   8     1889.50     2128.80    124.47 o 
   4 -14   8     1863.08     2019.91    128.73 o 
   5 -14   8     1878.25     2198.91    138.92 o 
 -10 -13   8       11.76       72.70     42.20 o 
  -9 -13   8      200.37      211.19     44.94 o 
  -8 -13   8      361.81      281.17     46.84 o 
  -7 -13   8      299.14      238.16     46.13 o 
  -6 -13   8      138.29      126.60     43.58 o 
  -5 -13   8      608.55      568.96     54.53 o 
  -4 -13   8      107.91       56.36     43.71 o 
  -3 -13   8     2066.42     2096.44     87.27 o 
  -2 -13   8     1348.88     1295.97     59.90 o 
  -1 -13   8      269.08      188.34     44.64 o 
   0 -13   8     1173.82     1276.34     78.49 o 
   1 -13   8     2380.30     2996.87    136.48 o 
   2 -13   8      123.64       40.93     57.70 o 
   3 -13   8      123.11      144.32     70.20 o 
   4 -13   8     1291.53     1216.83     96.40 o 
   5 -13   8      309.72      254.08     62.50 o 
   6 -13   8      585.07      555.58     56.99 o 
   7 -13   8       30.39        6.42     54.53 o 
 -11 -12   8       45.13       71.18     58.95 o 
 -10 -12   8       47.87       67.94     35.63 o 
  -9 -12   8       10.74       27.32     37.25 o 
  -8 -12   8       93.76      135.29     38.48 o 
  -7 -12   8        8.85      -21.23     38.12 o 
  -6 -12   8      433.42      456.32     47.86 o 
  -5 -12   8      225.44      226.75     42.87 o 
  -4 -12   8     3061.91     3075.68    100.13 o 
  -3 -12   8     1456.60     1343.70     69.48 o 
  -2 -12   8     1578.13     1399.32     60.32 o 
  -1 -12   8      301.85      224.18     36.50 o 
   0 -12   8       30.43      -53.66     33.59 o 
   1 -12   8     2726.85     3117.99    134.95 o 
   2 -12   8      474.97      523.65     85.87 o 
   3 -12   8      915.65      933.85     78.56 o 
   4 -12   8     1406.81     1270.95     91.51 o 
   5 -12   8       16.04       -1.85     41.71 o 
   6 -12   8      466.21      401.20     52.38 o 
   7 -12   8        0.18       22.35     43.02 o 
   8 -12   8      303.03      314.86     53.13 o 
 -11 -11   8      104.62      127.78     71.02 o 
 -10 -11   8     1328.15     1262.01     58.48 o 
  -9 -11   8      551.38      592.33     61.96 o 
  -8 -11   8     1073.76      969.23     54.47 o 
  -7 -11   8     3948.60     4056.59    128.17 o 
  -6 -11   8      719.69      707.99     48.53 o 
  -5 -11   8      197.91      167.47     37.85 o 
  -4 -11   8      188.88      113.79     35.30 o 
  -3 -11   8     2695.19     2564.93    142.56 o 
  -2 -11   8       83.63       46.54     27.35 o 
  -1 -11   8     1388.79     1423.24     58.78 o 
   0 -11   8      162.08       71.41     31.06 o 
   1 -11   8      127.15      124.26     38.13 o 
   2 -11   8     2362.21     2409.05    114.50 o 
   3 -11   8       93.68      101.50     49.68 o 
   4 -11   8     9230.22     9171.32    277.49 o 
   5 -11   8     2180.50     2221.26     76.71 o 
   6 -11   8     1872.43     2167.18    104.79 o 
   7 -11   8     2000.53     1981.59     75.95 o 
   8 -11   8      776.75      723.78     49.72 o 
   9 -11   8       86.11       17.55     41.66 o 
 -12 -10   8      750.75      695.48     87.64 o 
 -11 -10   8     1537.18     1629.02     78.40 o 
 -10 -10   8      749.62      609.14     71.00 o 
  -9 -10   8     3645.57     3689.75    104.01 o 
  -8 -10   8      361.72      331.73     38.89 o 
  -7 -10   8     4848.44     4829.72    126.67 o 
  -6 -10   8     6684.49     6861.61    168.56 o 
  -5 -10   8     1675.74     1670.07     66.09 o 
  -4 -10   8      391.65      373.14     37.66 o 
  -3 -10   8       13.17       -8.35     29.41 o 
  -2 -10   8        9.14       -4.66     23.21 o 
  -1 -10   8     1567.60     1632.17     57.75 o 
   0 -10   8     3691.21     3789.07     94.93 o 
   1 -10   8      322.19      319.63     33.98 o 
   2 -10   8     1674.39     1768.87     75.47 o 
   3 -10   8     6112.57     6093.20    143.26 o 
   4 -10   8      711.46      660.02     43.41 o 
   5 -10   8     4840.04     4887.74    105.24 o 
   6 -10   8     1273.31     1218.00     51.05 o 
   7 -10   8     2530.64     2527.72     72.52 o 
   8 -10   8     3191.56     3271.78    124.06 o 
   9 -10   8       57.55       -3.18     36.42 o 
  10 -10   8      247.03      213.22     59.72 o 
 -12  -9   8        2.63      -33.15     55.68 o 
 -11  -9   8     1124.34     1098.44     94.37 o 
 -10  -9   8      869.60      790.08     96.14 o 
  -9  -9   8      943.93      910.10     45.55 o 
  -8  -9   8        5.40      -20.50     28.41 o 
  -7  -9   8      275.51      244.26     37.31 o 
  -6  -9   8     2220.69     2288.68     74.31 o 
  -5  -9   8     1952.64     2051.08     69.71 o 
  -4  -9   8        3.12      -49.69     24.85 o 
  -3  -9   8      236.42      155.07     31.32 o 
  -2  -9   8        1.68      -15.52     22.78 o 
  -1  -9   8        2.38       -1.57     22.00 o 
   0  -9   8     1261.06     1214.00     44.30 o 
   1  -9   8       55.63       24.78     19.30 o 
   2  -9   8     2578.30     2674.54     68.47 o 
   3  -9   8     5459.87     5736.55    147.14 o 
   4  -9   8     1743.06     1740.72     54.38 o 
   5  -9   8     1988.65     2071.77     61.23 o 
   6  -9   8      325.20      324.44     30.50 o 
   7  -9   8      113.75      100.94     30.70 o 
   8  -9   8     1806.11     1858.65     65.36 o 
   9  -9   8        6.77      -48.25     32.66 o 
  10  -9   8     1622.15     1729.96     99.51 o 
  11  -9   8     2983.35     3137.59    152.14 o 
 -13  -8   8       40.87       72.64     54.82 o 
 -12  -8   8     1145.43     1163.43    103.45 o 
 -11  -8   8      675.35      709.13     74.21 o 
 -10  -8   8       71.64       47.08     32.72 o 
  -9  -8   8       59.28       55.88     31.98 o 
  -8  -8   8      476.96      452.41     34.97 o 
  -7  -8   8     8295.96     8723.44    201.38 o 
  -6  -8   8     1679.72     1694.47     59.97 o 
  -5  -8   8      365.38      342.08     30.85 o 
  -4  -8   8      129.04       73.11     25.54 o 
  -3  -8   8     1404.11     1292.35     83.04 o 
  -2  -8   8     2077.02     1998.07     60.16 o 
  -1  -8   8     2389.75     2338.76     66.69 o 
   0  -8   8     3118.39     3073.48     64.30 o 
   1  -8   8       66.95      101.17     17.73 o 
   2  -8   8     7812.44     8110.51    129.51 o 
   3  -8   8      158.10      115.57     23.19 o 
   4  -8   8     1066.13     1086.95     42.17 o 
   5  -8   8        9.15      -10.37     20.12 o 
   6  -8   8     1927.55     1928.35     60.02 o 
   7  -8   8      108.12      103.39     28.40 o 
   8  -8   8       17.43       -0.19     28.38 o 
   9  -8   8      608.64      635.98     42.00 o 
  10  -8   8     1033.22      953.64     56.58 o 
  11  -8   8     3420.33     3538.59    115.93 o 
 -13  -7   8      372.30      434.18     64.42 o 
 -12  -7   8     4024.88     4157.54    198.63 o 
 -11  -7   8     5934.81     5881.78    258.69 o 
 -10  -7   8     5697.54     5890.01    170.37 o 
  -9  -7   8     1432.73     1418.29     97.34 o 
  -8  -7   8     4442.95     4695.93    115.96 o 
  -7  -7   8      564.82      609.17     36.72 o 
  -6  -7   8     5281.12     5682.02    136.96 o 
  -5  -7   8       44.28       13.28     20.21 o 
  -4  -7   8     1446.87     1281.41     49.85 o 
  -3  -7   8     2089.08     2410.39     72.40 o 
  -2  -7   8     1530.89     1274.45     44.62 o 
  -1  -7   8     1685.77     1691.07     47.31 o 
   0  -7   8      615.30      651.38     24.71 o 
   1  -7   8     4796.01     4802.36     88.46 o 
   2  -7   8     6844.71     7094.92    123.43 o 
   3  -7   8     9226.66     9269.78    172.55 o 
   4  -7   8      970.92      949.99     36.81 o 
   5  -7   8        1.65        9.84     18.81 o 
   6  -7   8      811.78      637.79     35.38 o 
   7  -7   8      475.33      509.30     33.62 o 
   8  -7   8      963.08      973.30     43.22 o 
   9  -7   8      144.54      187.60     35.23 o 
  10  -7   8      369.90      340.63     40.98 o 
  11  -7   8      523.53      559.75     55.31 o 
  12  -7   8      679.10      682.96     73.29 o 
 -13  -6   8      118.49      125.27     54.01 o 
 -12  -6   8     2016.48     2030.31    125.44 o 
 -11  -6   8     3419.20     3189.31    160.36 o 
 -10  -6   8     6885.88     7035.04    295.56 o 
  -9  -6   8     4423.02     4609.91    138.90 o 
  -8  -6   8     4919.38     5061.12    102.28 o 
  -7  -6   8     1601.48     1748.02     67.18 o 
  -6  -6   8     1147.82     1170.61     47.00 o 
  -5  -6   8     3885.20     2048.95    105.49 o 
  -4  -6   8     1406.47     1368.56     48.69 o 
  -3  -6   8      419.38      323.65     26.58 o 
  -2  -6   8     1837.62     1900.32     39.59 o 
  -1  -6   8    13174.41    13387.82    195.20 o 
   0  -6   8    17806.54    18121.17    245.15 o 
   1  -6   8      213.70      231.03     18.61 o 
   2  -6   8      884.28      894.27     29.18 o 
   3  -6   8     5333.77     5277.66     90.77 o 
   4  -6   8     1313.62     1244.22     37.50 o 
   5  -6   8       88.81      112.27     17.82 o 
   6  -6   8       30.98       -7.06     20.76 o 
   7  -6   8      224.25      212.39     26.10 o 
   8  -6   8     1941.01     1940.29     62.99 o 
   9  -6   8     6252.29     6280.46    134.56 o 
  10  -6   8      167.30      154.75     39.05 o 
  11  -6   8      302.46      299.91     45.10 o 
  12  -6   8      304.25      243.73     50.82 o 
 -14  -5   8      477.38      447.38     66.46 o 
 -13  -5   8       92.28       60.71     50.63 o 
 -12  -5   8     2018.62     1905.50    121.47 o 
 -11  -5   8      745.95      623.99     63.84 o 
 -10  -5   8      783.07      673.25     61.02 o 
  -9  -5   8     3256.03     3301.25    102.96 o 
  -8  -5   8      260.93      387.29     43.79 o 
  -7  -5   8      495.07      559.59     30.30 o 
  -6  -5   8      486.63      523.25     52.41 o 
  -4  -5   8     5830.96     5718.31    115.85 o 
  -3  -5   8      331.02      372.52     19.73 o 
  -2  -5   8      207.58      228.62     14.58 o 
  -1  -5   8     4236.80     4894.37     81.45 o 
   0  -5   8    18566.02    19352.29    258.99 o 
   1  -5   8     5548.65     5256.68     79.69 o 
   2  -5   8        5.33       -5.40     10.31 o 
   3  -5   8       21.25        9.91     11.41 o 
   4  -5   8       13.66        1.07     12.23 o 
   5  -5   8        9.95       -9.67     10.95 o 
   6  -5   8       34.51       48.05     19.13 o 
   7  -5   8     3659.64     3454.12     73.68 o 
   8  -5   8     1726.36     1663.44     56.55 o 
   9  -5   8    10241.50    10237.02    224.83 o 
  10  -5   8     5255.57     5585.44    140.07 o 
  11  -5   8      458.34      449.98     46.34 o 
  12  -5   8       50.94       25.02     40.00 o 
  13  -5   8        9.79      -80.19     40.09 o 
 -14  -4   8     1239.24     1071.91     85.58 o 
 -13  -4   8       78.79      -25.67     47.21 o 
 -12  -4   8      263.15      343.11     56.43 o 
 -11  -4   8     2565.10     2434.21    132.97 o 
 -10  -4   8      721.99      847.03     75.67 o 
  -9  -4   8      660.15      829.80     44.90 o 
  -8  -4   8       43.15        0.07     17.43 o 
  -7  -4   8      611.75      558.82     21.36 o 
  -6  -4   8      204.50      158.70     23.68 o 
  -4  -4   8    30178.97    31757.12    514.83 o 
  -3  -4   8     2378.90     2118.79     61.20 o 
  -2  -4   8      745.55      722.74     22.62 o 
  -1  -4   8    10210.43    10878.62    168.82 o 
   0  -4   8      197.49      187.09     14.14 o 
   1  -4   8    27996.25    28685.83    356.88 o 
   2  -4   8     4536.42     5078.14     69.08 o 
   3  -4   8     2285.31     2495.60     42.32 o 
   4  -4   8       78.08       75.36     11.26 o 
   5  -4   8      529.47      541.10     22.03 o 
   6  -4   8      726.28      787.71     36.12 o 
   7  -4   8      855.88      742.90     35.19 o 
   8  -4   8      504.21      443.57     36.18 o 
   9  -4   8     5738.85     5716.03    137.75 o 
  10  -4   8     8104.87     8312.40    187.79 o 
  11  -4   8      605.18      536.73     55.09 o 
  12  -4   8      491.47      354.15     44.62 o 
  13  -4   8       38.52      -10.31     51.00 o 
 -14  -3   8     6339.48     6994.98    301.82 o 
 -13  -3   8     2191.68     2058.66    123.05 o 
 -12  -3   8     1359.88     1049.38     92.48 o 
 -11  -3   8     2244.28     2413.82    131.23 o 
 -10  -3   8       10.75       -1.16     37.64 o 
  -9  -3   8     8017.16     8463.35    185.19 o 
  -8  -3   8     1210.09     1487.69     52.92 o 
  -7  -3   8      268.16      264.93     14.86 o 
  -6  -3   8      879.50      915.09     29.94 o 
  -5  -3   8       11.88      -27.27     13.64 o 
  -4  -3   8     6527.60     7493.27    144.20 o 
  -3  -3   8     2552.01     2763.11     55.50 o 
  -2  -3   8       63.35       56.07      9.15 o 
  -1  -3   8     1964.76     1987.26     48.62 o 
   0  -3   8    11783.04    11940.43    204.53 o 
   1  -3   8     2233.31     2570.44     43.65 o 
   2  -3   8    20294.10    20946.38    331.12 o 
   3  -3   8     3306.23     3271.04     57.61 o 
   4  -3   8     6030.83     6290.25    115.88 o 
   5  -3   8      431.28      355.05     33.46 o 
   6  -3   8      590.57      472.82     32.50 o 
   7  -3   8     2925.02     2745.52     75.50 o 
   8  -3   8      207.02      224.56     28.79 o 
   9  -3   8        4.23      -27.38     47.00 o 
  10  -3   8      114.61       60.86     30.34 o 
  11  -3   8      696.39      680.88     46.44 o 
  12  -3   8      287.66      207.10     36.77 o 
  13  -3   8      286.59      389.59     40.69 o 
  14  -3   8       26.25       29.35     42.87 o 
 -14  -2   8     3695.33     3826.90    191.62 o 
 -13  -2   8     6767.86     7481.44    320.08 o 
 -12  -2   8     1067.69     1106.47     91.14 o 
 -11  -2   8      986.75      827.10     70.98 o 
 -10  -2   8     3017.53     3080.35    150.97 o 
  -9  -2   8     2665.82     2675.29     70.29 o 
  -8  -2   8     9733.62    10209.07    223.35 o 
  -7  -2   8     2748.08     2866.16     67.44 o 
  -6  -2   8       17.50       45.19     11.32 o 
  -5  -2   8      381.93      374.96     24.98 o 
  -4  -2   8     5663.93     5932.50    116.68 o 
  -3  -2   8     7327.99     7595.30    131.09 o 
  -2  -2   8    13927.02    15626.48    235.74 o 
  -1  -2   8     1406.83      741.34     49.16 o 
   0  -2   8     4314.78     4278.44     69.17 o 
   1  -2   8     4513.69     4626.01     65.29 o 
   2  -2   8     8662.62     9245.41    141.63 o 
   3  -2   8      437.49      437.89     20.99 o 
   4  -2   8     3191.50     3469.04     59.92 o 
   5  -2   8      713.27      646.09     24.46 o 
   6  -2   8     6192.39     5925.99    142.80 o 
   7  -2   8     2244.02     2138.98     74.67 o 
   8  -2   8     4555.37     4480.96    107.27 o 
   9  -2   8     1452.66     1412.22     55.38 o 
  10  -2   8      508.69      477.04     37.62 o 
  11  -2   8      293.98      317.05     35.64 o 
  12  -2   8      448.25      464.21     33.37 o 
  13  -2   8     2093.23     2151.41     81.43 o 
  14  -2   8      228.96      257.71     44.72 o 
 -14  -1   8      236.26      244.34     62.43 o 
 -13  -1   8     2422.75     2711.40    152.40 o 
 -12  -1   8       81.37      104.60     47.22 o 
 -11  -1   8      435.92      449.07     56.27 o 
 -10  -1   8        0.45      -67.81     33.91 o 
  -9  -1   8     1352.71     1304.07     64.70 o 
  -8  -1   8     7948.88     8347.69    183.79 o 
  -7  -1   8    29781.71    31542.95    509.74 o 
  -6  -1   8      240.40      250.54     16.97 o 
  -5  -1   8       82.42      102.16     15.87 o 
  -4  -1   8     4431.93     5051.55    285.23 o 
  -3  -1   8    13374.76    14052.56    325.89 o 
  -2  -1   8    27545.44    30180.82    538.20 o 
  -1  -1   8    15037.39    15716.23    300.67 o 
   0  -1   8     3753.65     3826.75     62.95 o 
   1  -1   8      810.31      701.09     16.75 o 
   2  -1   8     2968.13     2886.77     55.76 o 
   3  -1   8    27117.65    29225.13    392.49 o 
   4  -1   8        3.19       -0.89      7.37 o 
   5  -1   8     1544.34     1527.32     35.91 o 
   6  -1   8    19727.72    18563.37    308.99 o 
   8  -1   8       19.79       -5.21     22.41 o 
   9  -1   8        7.03      -30.95     17.74 o 
  10  -1   8      292.56      245.96     40.13 o 
  11  -1   8     1682.23     1786.52     54.79 o 
  12  -1   8      819.25      967.44     53.08 o 
  13  -1   8      778.94      704.98     49.70 o 
  14  -1   8      273.83      260.15     46.90 o 
 -14   0   8       36.14       65.75     59.15 o 
 -13   0   8        1.95       62.33     53.88 o 
 -12   0   8        8.25        2.25     47.57 o 
 -11   0   8     2374.20     2614.99    140.68 o 
 -10   0   8     3041.37     3341.67    106.46 o 
  -9   0   8      654.17      616.09     39.05 o 
  -8   0   8     3734.69     3933.53     81.30 o 
  -7   0   8    25980.48    27119.95    492.71 o 
  -6   0   8    13621.63    13943.51    272.91 o 
  -5   0   8     1883.80     2106.46     45.41 o 
  -4   0   8     5145.32     5464.78    107.97 o 
  -3   0   8     3215.41     3101.08     88.91 o 
  -2   0   8    15796.12    17304.72    434.00 o 
  -1   0   8    12467.37    13183.07    254.29 o 
   0   0   8     2910.18     3336.99     52.77 o 
   1   0   8      176.27      220.92     20.56 o 
   2   0   8    41532.98    42815.38    567.69 o 
   3   0   8     1478.69     1497.46     28.45 o 
   4   0   8     1086.04     1055.61     30.18 o 
   5   0   8      665.53      644.06     20.82 o 
   6   0   8      531.44      434.57     30.38 o 
   8   0   8     2909.15     2932.81     58.69 o 
   9   0   8       95.66      102.14     18.42 o 
  10   0   8      131.35      112.66     23.17 o 
  11   0   8       29.36      -33.09     32.66 o 
  12   0   8      649.74      564.93     43.03 o 
  13   0   8      189.84      166.24     40.43 o 
  14   0   8       15.48      -25.62     37.38 o 
 -13   1   8       85.47       88.45     59.05 o 
 -12   1   8      700.16      598.14     74.65 o 
 -11   1   8      832.14      901.66     52.99 o 
 -10   1   8     1749.68     1959.48     76.90 o 
  -9   1   8      137.96      133.18     16.81 o 
  -8   1   8      273.86      283.60     20.33 o 
  -7   1   8     2827.45     3001.66    107.18 o 
  -6   1   8     4734.72     2524.37    110.01 o 
  -5   1   8     4721.31     5109.12    122.74 o 
  -4   1   8    13834.59    14670.88    415.97 o 
  -3   1   8     3734.80     3880.11     71.94 o 
  -2   1   8     2884.86     2956.85     57.58 o 
  -1   1   8     6235.99     6528.96    105.65 o 
   0   1   8      655.38      586.68     16.86 o 
   1   1   8      127.49      107.38      8.50 o 
   2   1   8    11335.36    10506.34    167.51 o 
   3   1   8    19626.70    19055.98    242.89 o 
   4   1   8     5847.67     5685.29     95.20 o 
   5   1   8    10352.88    10836.70    171.31 o 
   6   1   8    21082.61    21027.47    316.26 o 
   7   1   8     1783.25     1670.63     42.01 o 
   8   1   8     9270.04     8898.61    154.09 o 
   9   1   8       28.99       17.44     14.36 o 
  10   1   8     2355.94     2260.87    127.06 o 
  11   1   8       16.80      -24.53     25.75 o 
  12   1   8     1288.47     1109.48    122.80 o 
  13   1   8      791.51      832.53     51.53 o 
  14   1   8        2.52      -52.76     45.91 o 
  15   1   8       80.68       27.10     51.62 o 
 -13   2   8       63.05       83.05     62.31 o 
 -12   2   8      500.29      587.60     46.37 o 
 -11   2   8     2838.09     2945.16    106.02 o 
 -10   2   8     2608.75     2689.29     74.54 o 
  -9   2   8     1127.19     1179.89     45.87 o 
  -8   2   8     1669.72     1763.62     56.25 o 
  -7   2   8    14024.80    14224.95    310.22 o 
  -5   2   8     5404.83     5420.63    119.91 o 
  -4   2   8    30465.81    31946.36    486.49 o 
  -3   2   8      187.66      156.71     11.58 o 
  -2   2   8      369.98      368.18     18.75 o 
  -1   2   8    17500.78    18930.60    309.95 o 
   0   2   8     6626.93     6427.98     93.41 o 
   1   2   8     1129.66     1089.56     23.07 o 
   2   2   8     1256.69     1087.82     29.64 o 
   3   2   8     7474.49     7638.09    100.82 o 
   4   2   8     8862.80     8362.89    109.36 o 
   5   2   8     1611.38     1630.83     39.09 o 
   6   2   8     9611.82    10077.00    170.25 o 
   7   2   8     2488.46     2497.04     56.12 o 
   8   2   8     4311.95     4489.04     72.20 o 
   9   2   8       53.41       77.12     11.63 o 
  10   2   8     2026.53     2113.79     59.44 o 
  11   2   8      753.35      852.25     51.68 o 
  12   2   8       49.63       26.29     36.81 o 
  13   2   8     3040.46     2993.88    130.28 o 
  14   2   8     1177.71     1160.03     84.96 o 
  15   2   8      112.35       99.60     51.65 o 
 -13   3   8      334.63      410.88     54.57 o 
 -12   3   8      228.83      234.88     43.08 o 
 -11   3   8     5706.18     6274.91    149.00 o 
 -10   3   8     6946.60     7142.37    167.99 o 
  -9   3   8     2418.50     2544.96     75.44 o 
  -8   3   8       77.60       85.77     22.42 o 
  -7   3   8     7584.73     7627.11    176.39 o 
  -5   3   8     3761.06     4178.03    106.59 o 
  -4   3   8    30516.99    32336.30    494.31 o 
  -3   3   8    40859.62    45611.82    735.35 o 
  -2   3   8     2141.71     2336.32     49.06 o 
  -1   3   8     1017.68      962.33     27.94 o 
   0   3   8     1291.20     1202.20     25.97 o 
   1   3   8     2945.42     3219.78     60.03 o 
   2   3   8     2558.32     3044.66     83.09 o 
   3   3   8     1421.61     1495.55     30.41 o 
   4   3   8     1486.40     1591.53     53.26 o 
   5   3   8      201.73      215.35     13.65 o 
   6   3   8       67.58       88.98      9.75 o 
   7   3   8     3237.83     3385.41     77.17 o 
   8   3   8        5.87      -15.36     11.35 o 
   9   3   8     2545.34     2702.54     66.47 o 
  10   3   8       48.50       73.13     17.18 o 
  11   3   8      146.64      230.36     37.88 o 
  12   3   8      563.57      591.77     52.75 o 
  13   3   8      367.16      350.11     49.37 o 
  14   3   8      809.00      765.78    153.02 o 
  15   3   8      115.21       52.31     48.57 o 
 -13   4   8     1246.40     1275.42     79.46 o 
 -12   4   8      294.33      261.91     48.04 o 
 -11   4   8     1869.07     2173.20     73.60 o 
 -10   4   8     7870.33     7851.95    186.21 o 
  -9   4   8     4443.44     4337.90    114.24 o 
  -8   4   8      465.93      471.27     34.06 o 
  -7   4   8     1155.19     1256.81     50.92 o 
  -6   4   8     9819.03    10339.25    227.43 o 
  -5   4   8     2442.79     2681.51     75.56 o 
  -4   4   8     2010.12     2094.97     48.62 o 
  -3   4   8    26348.09    27632.47    451.23 o 
  -2   4   8     1248.43     1368.63     38.31 o 
  -1   4   8    21400.95    21756.84    362.49 o 
   0   4   8    17828.77    18389.26    262.45 o 
   1   4   8      125.00      177.55     10.80 o 
   2   4   8    29658.31    30298.58    461.18 o 
   3   4   8       92.82       45.07      8.39 o 
   4   4   8     6512.08     6124.83    118.34 o 
   5   4   8     3887.07     3968.30     88.65 o 
   6   4   8     3221.66     3185.61     71.11 o 
   7   4   8       40.54       27.05      9.29 o 
   8   4   8      672.76      621.63     19.69 o 
   9   4   8       16.78       93.01     15.57 o 
  10   4   8     1517.07     1567.49     45.94 o 
  11   4   8      210.65      176.90     37.26 o 
  12   4   8      435.01      442.33     55.49 o 
  13   4   8     3888.15     3912.85    153.43 o 
  14   4   8      559.81      625.61     58.66 o 
  15   4   8       16.90       18.94     47.03 o 
 -12   5   8      344.00      412.54     40.32 o 
 -11   5   8      328.20      350.48     45.18 o 
 -10   5   8      189.27      149.88     39.97 o 
  -9   5   8     2087.92     2069.66     73.05 o 
  -8   5   8      187.67      155.13     29.64 o 
  -7   5   8       65.09       48.43     29.21 o 
  -6   5   8     2403.43     2420.53    103.95 o 
  -5   5   8     1574.20     1542.29     51.25 o 
  -4   5   8     2383.84     2369.72     62.32 o 
  -3   5   8     1060.13     1203.89     33.38 o 
  -2   5   8        5.31       19.85     11.66 o 
  -1   5   8    18701.12    18417.00    264.07 o 
   0   5   8    54393.46    54807.01    765.43 o 
   1   5   8     4701.56     4663.25    121.53 o 
   2   5   8    15051.87    14915.04    213.45 o 
   3   5   8    26257.76    26857.57    385.29 o 
   4   5   8       21.89       33.61     12.35 o 
   5   5   8    11719.75    11867.62    220.69 o 
   6   5   8     1057.92     1057.45    113.69 o 
   7   5   8       23.36       17.26      9.13 o 
   8   5   8      849.83      862.27     26.92 o 
   9   5   8      668.87      705.40     32.73 o 
  10   5   8       20.29       18.03     16.33 o 
  11   5   8       26.57       28.00     33.99 o 
  12   5   8      133.04      159.35     42.09 o 
  13   5   8      965.08      954.70     72.15 o 
  14   5   8     2969.28     3099.04    473.81 o 
  15   5   8       61.48       74.01     55.30 o 
 -12   6   8      699.46      727.28     78.93 o 
 -11   6   8      678.99      713.47     50.08 o 
 -10   6   8     6022.56     6063.51    156.76 o 
  -9   6   8      474.96      461.66     42.32 o 
  -8   6   8     2334.45     2362.52     79.71 o 
  -7   6   8     6515.22     6223.16    155.60 o 
  -6   6   8     3043.69     3146.51     83.40 o 
  -5   6   8      400.22      365.07     30.44 o 
  -4   6   8     1025.17      936.85     39.09 o 
  -3   6   8       98.66       59.26     14.84 o 
  -2   6   8     1397.80     1454.97     37.71 o 
  -1   6   8      121.26      108.84     12.64 o 
   0   6   8    25640.74    25195.09    385.45 o 
   1   6   8     6022.36     5657.83     89.42 o 
   2   6   8     5990.08     5814.79     95.43 o 
   3   6   8    15221.07    15981.88    247.19 o 
   4   6   8     3552.71     3520.12     65.01 o 
   5   6   8     2749.23     2478.78     49.86 o 
   7   6   8       23.51       87.74     18.03 o 
   8   6   8       68.73       72.67     15.45 o 
   9   6   8      449.45      444.31     39.96 o 
  10   6   8     2242.71     2328.43     69.09 o 
  11   6   8     1057.30     1020.38     68.92 o 
  12   6   8     2089.26     2028.04     98.50 o 
  13   6   8      615.48      558.50     55.43 o 
  14   6   8      985.07     1009.25    100.49 o 
  15   6   8      783.11     1092.26     83.46 o 
 -12   7   8     1566.29     1590.92    142.88 o 
 -11   7   8      872.00      913.76     58.94 o 
 -10   7   8     3785.34     3753.29    113.89 o 
  -9   7   8     7746.95     7627.14    190.68 o 
  -8   7   8     2994.37     2774.70     91.55 o 
  -7   7   8     8374.30     8437.62    204.97 o 
  -6   7   8     5363.76     5629.61    132.54 o 
  -5   7   8       18.49        7.35     25.66 o 
  -4   7   8      293.05      302.44     27.94 o 
  -3   7   8       15.79       -0.97     18.19 o 
  -2   7   8     2736.31     2938.40     61.15 o 
  -1   7   8       24.61        8.81     12.14 o 
   0   7   8       49.26       41.05     12.36 o 
   1   7   8      448.32      410.24     17.06 o 
   2   7   8     2406.11     2480.15     53.07 o 
   3   7   8      697.26      627.99     23.84 o 
   4   7   8      304.43      331.06     22.86 o 
   5   7   8      141.99      150.15     18.94 o 
   6   7   8    19140.95       -2.93      5.72 o 
   7   7   8     5687.01     5364.88    117.35 o 
   8   7   8        2.52       33.16     16.36 o 
   9   7   8     3697.23     3695.53     73.47 o 
  10   7   8       73.41       96.14     25.15 o 
  11   7   8      493.95      458.04     65.80 o 
  12   7   8      491.76      545.02     99.61 o 
  13   7   8      934.81     1101.84    101.90 o 
  14   7   8        5.84       41.79     41.29 o 
 -11   8   8      991.64     1023.57     65.86 o 
 -10   8   8       31.54        2.63     38.19 o 
  -9   8   8     5471.32     5522.63    151.53 o 
  -8   8   8     2228.85     2093.49     82.50 o 
  -7   8   8     1025.98      969.23     56.61 o 
  -6   8   8     1969.53     1878.55     67.74 o 
  -5   8   8      177.39      114.16     51.79 o 
  -4   8   8    14138.81    13678.37    277.58 o 
  -3   8   8     8701.88     8811.28    186.52 o 
  -2   8   8     6295.25     6443.92    114.58 o 
  -1   8   8     4747.51     4715.75     88.15 o 
   0   8   8        1.57        1.06      9.53 o 
   1   8   8        0.30       -8.89      8.44 o 
   2   8   8     1235.15     1282.17     34.32 o 
   3   8   8    11675.37    11299.64    199.60 o 
   4   8   8     5376.00     5285.77    129.80 o 
   5   8   8      240.20      278.53     27.03 o 
   6   8   8     1021.46     1036.09     46.37 o 
   7   8   8     9849.57     9592.39    307.53 o 
   8   8   8      844.20      810.42     36.25 o 
   9   8   8     1022.13     1118.48     42.19 o 
  10   8   8     3455.98     3745.31    123.07 o 
  11   8   8      775.83     1035.59     48.70 o 
  12   8   8       50.18       83.89     39.47 o 
  13   8   8       60.82       82.61     42.07 o 
  14   8   8       36.68       64.96     97.66 o 
 -10   9   8       13.14       -0.08     42.71 o 
  -9   9   8     2275.05     2340.64    161.18 o 
  -8   9   8     2684.73     2701.26     98.64 o 
  -7   9   8      122.77       88.89     38.13 o 
  -6   9   8      168.49      153.36     33.09 o 
  -5   9   8      390.36      418.42     43.21 o 
  -4   9   8     5263.39     5278.41    126.39 o 
  -3   9   8    24196.97    23950.42    469.36 o 
  -2   9   8    12368.70    12420.23    254.99 o 
  -1   9   8     8498.42     8579.35    135.18 o 
   0   9   8     8143.49     8057.28    119.18 o 
   1   9   8        4.50       13.72     13.88 o 
   2   9   8     1508.38     1238.09     65.36 o 
   3   9   8     4349.39     4270.92     98.58 o 
   4   9   8     8169.24     7813.71    184.66 o 
   5   9   8      129.44      108.77     24.53 o 
   6   9   8     1213.73     1148.46     50.62 o 
   7   9   8     1208.01     1170.98     51.13 o 
   8   9   8      190.59      185.48     27.04 o 
   9   9   8     2838.46     2719.10     77.65 o 
  10   9   8       47.79       83.92     30.34 o 
  11   9   8     1627.34     2063.24    129.24 o 
  12   9   8       32.07       50.25     41.16 o 
  13   9   8       47.48       83.84     44.09 o 
  14   9   8       97.63      170.92     48.64 o 
 -10  10   8      780.89      608.52     79.37 o 
  -9  10   8      321.46      273.91     50.15 o 
  -8  10   8     2339.92     2444.36    176.21 o 
  -7  10   8      145.26      189.72     44.56 o 
  -6  10   8        7.52       16.66     31.70 o 
  -5  10   8      621.99      670.61     52.12 o 
  -4  10   8      334.02      457.11     39.30 o 
  -3  10   8     4388.91     4318.46     97.71 o 
  -2  10   8    10049.89     9732.09    184.34 o 
  -1  10   8     3105.50     3062.52     67.53 o 
   0  10   8     2453.17     2537.13     61.71 o 
   1  10   8      900.53      849.18     35.98 o 
   2  10   8     5343.70     5424.56    123.59 o 
   3  10   8     4215.18     3970.39     95.65 o 
   4  10   8     9037.45     8820.91    209.06 o 
   5  10   8     2128.19     2039.96     74.02 o 
   6  10   8     1825.41     1791.39     65.88 o 
   7  10   8      916.70      930.49     70.07 o 
   8  10   8      147.19      157.24     28.40 o 
   9  10   8     6291.76     6425.91    165.69 o 
  10  10   8     5156.12     5421.07    204.56 o 
  11  10   8       88.35       86.74     36.11 o 
  12  10   8      156.21      104.58     54.53 o 
  13  10   8      145.91      239.67     57.71 o 
  14  10   8       54.97       40.40     55.68 o 
  -9  11   8      231.47      222.17     49.48 o 
  -8  11   8       15.12       23.40     40.32 o 
  -7  11   8      160.96      158.14     41.82 o 
  -6  11   8      388.20      406.05     44.60 o 
  -5  11   8      824.28      758.41     49.61 o 
  -4  11   8     1851.93     2080.25     68.08 o 
  -3  11   8      230.56      175.18     29.06 o 
  -2  11   8     5065.45     4428.14    110.81 o 
  -1  11   8       47.39       -5.80     29.43 o 
   0  11   8     4222.30     4132.78    103.20 o 
   1  11   8      949.28      873.01     44.84 o 
   2  11   8      921.34      889.93     69.38 o 
   3  11   8    12944.79    12640.32    257.22 o 
   4  11   8     1296.99     1146.42     57.72 o 
   5  11   8    10091.00     9695.78    291.84 o 
   6  11   8     1027.46      991.56     52.66 o 
   7  11   8     1392.99     1386.68     62.53 o 
   8  11   8      434.98      403.71     37.89 o 
   9  11   8     2207.98     2260.91     76.13 o 
  10  11   8     4622.46     4862.51    131.09 o 
  11  11   8      528.51      493.88     49.61 o 
  12  11   8      417.21      412.63     41.61 o 
  13  11   8        4.61       -9.48     57.43 o 
  -8  12   8      315.82      426.76     55.00 o 
  -7  12   8     1938.52     1960.56     96.63 o 
  -6  12   8     3432.10     3501.73    106.19 o 
  -5  12   8     6839.39     7031.89    186.76 o 
  -4  12   8     1191.98     1192.40     76.81 o 
  -3  12   8      568.96      635.71     54.69 o 
  -2  12   8      183.25      161.37     38.00 o 
  -1  12   8       88.71       14.93     38.24 o 
   0  12   8     5463.16     5486.87    373.11 o 
   1  12   8     4482.27     4383.07    111.65 o 
   2  12   8       29.99      -33.51     25.49 o 
   3  12   8     1766.50     1764.48     63.64 o 
   4  12   8     4675.27     4809.89    139.97 o 
   5  12   8     2990.51     2822.18    106.85 o 
   6  12   8     1397.39     1422.28     67.88 o 
   7  12   8       22.25       17.95     34.77 o 
   8  12   8      267.77      297.02     40.97 o 
   9  12   8       18.30        0.13     33.12 o 
  10  12   8      635.69      657.65     44.84 o 
  11  12   8     2031.63     2181.42    112.91 o 
  12  12   8       64.43       93.26     41.36 o 
  13  12   8      727.66      726.76     90.60 o 
  -7  13   8      524.21      375.55     61.83 o 
  -6  13   8     2896.92     2784.81    111.85 o 
  -5  13   8     5657.12     5925.77    150.80 o 
  -4  13   8     5919.35     6090.46    259.43 o 
  -3  13   8      576.83      641.22     69.03 o 
  -2  13   8        1.02       -1.86     45.21 o 
  -1  13   8       84.96        2.34     63.98 o 
   0  13   8     2469.97     2345.88    167.49 o 
   1  13   8     8077.10     8174.09    212.52 o 
   2  13   8        4.46        3.19     29.57 o 
   3  13   8      523.97      449.65     37.07 o 
   4  13   8       54.18       29.50     42.10 o 
   5  13   8       55.05       -7.88     38.00 o 
   6  13   8      145.98       76.31     42.14 o 
   7  13   8       38.04      -19.01     37.66 o 
   8  13   8      151.51       76.64     42.93 o 
   9  13   8       29.05       11.83     38.98 o 
  10  13   8       66.10       36.87     36.82 o 
  11  13   8      317.39      280.35     36.71 o 
  12  13   8      311.24      243.31     50.37 o 
  -6  14   8      588.93      545.37     92.56 o 
  -5  14   8     1522.86     1527.25    103.60 o 
  -4  14   8     1304.47     1189.65     91.49 o 
  -3  14   8      494.70      420.27    130.58 o 
  -2  14   8      570.34      611.19    102.17 o 
  -1  14   8      920.84      949.83    111.09 o 
   0  14   8      484.04      428.44     82.28 o 
   1  14   8     5025.46     5160.96    187.25 o 
   2  14   8     3963.39     4096.61    128.84 o 
   3  14   8     1885.89     2235.78     77.07 o 
   4  14   8     1876.42     1916.37     84.55 o 
   5  14   8     1151.50     1091.41     87.00 o 
   6  14   8     3802.50     3762.03    118.50 o 
   7  14   8     4977.54     4858.51    139.91 o 
   8  14   8      572.86      525.50     53.31 o 
   9  14   8      200.81      122.91     45.18 o 
  10  14   8       84.38       57.44     40.37 o 
  11  14   8        4.93      -33.89     35.82 o 
  -5  15   8      100.45       92.13    111.03 o 
  -4  15   8       18.06       20.89     94.45 o 
  -3  15   8      167.72      118.81     95.90 o 
  -2  15   8      677.46      663.01    111.79 o 
  -1  15   8     3352.71     3637.21    231.15 o 
   0  15   8     2391.91     2588.20    183.50 o 
   1  15   8     2432.48     3029.97    193.73 o 
   2  15   8     5820.52     6148.26    175.35 o 
   3  15   8     1229.36     1118.52     81.93 o 
   4  15   8     2273.98     2415.36    152.04 o 
   5  15   8      938.43      908.10     66.62 o 
   6  15   8     1066.78     1129.42     70.53 o 
   7  15   8     4878.12     5191.70    151.02 o 
   8  15   8     1314.40     1329.51     74.47 o 
   9  15   8      151.64      176.84     48.11 o 
  10  15   8       49.95        2.11     56.47 o 
  -3  16   8      775.37      831.27    127.78 o 
  -2  16   8      982.31      934.86    124.90 o 
  -1  16   8      844.46      703.95    111.58 o 
   0  16   8      743.94      745.31    107.25 o 
   1  16   8       55.66       81.25     76.52 o 
   2  16   8      445.17      456.69     65.26 o 
   3  16   8     2334.91     2344.02     97.09 o 
   4  16   8        0.37      -16.51     64.49 o 
   5  16   8     1742.21     2007.83     94.52 o 
   6  16   8       12.26       21.57     48.91 o 
   7  16   8      465.04      376.46     62.26 o 
   8  16   8     1325.82     1400.30     79.12 o 
   9  16   8       90.64      121.65     64.04 o 
  -1  17   8      108.38       14.08     94.25 o 
   0  17   8       94.47       14.08     85.44 o 
   1  17   8      203.78      160.41     83.28 o 
   2  17   8     1248.44     1655.37    143.60 o 
   3  17   8       72.30       57.91     97.28 o 
   4  17   8      131.73      -49.80     67.70 o 
   5  17   8     1257.43     1240.25     82.70 o 
   6  17   8      158.01      111.47     58.08 o 
   7  17   8        8.89       55.95    118.13 o 
  -3 -16   9     1373.44     1515.04    109.46 o 
  -2 -16   9     2766.76     2669.87    192.22 o 
  -1 -16   9      238.90      324.75     83.72 o 
   0 -16   9      993.45     1009.32    118.33 o 
  -6 -15   9      626.42      683.11     64.78 o 
  -5 -15   9     1508.22     1422.50     81.31 o 
  -4 -15   9      727.96      688.40     67.10 o 
  -3 -15   9      453.25      448.63     75.97 o 
  -2 -15   9     3382.66     3685.41    191.18 o 
  -1 -15   9      701.93      648.65     89.64 o 
   0 -15   9      209.85      252.27     86.01 o 
   1 -15   9      701.65      696.55     81.46 o 
   2 -15   9      959.20     1086.80     96.09 o 
   3 -15   9      429.01      429.56    146.43 o 
  -8 -14   9     2497.08     2698.10    244.46 o 
  -7 -14   9       20.33      -14.62     46.07 o 
  -6 -14   9      630.99      522.32     57.80 o 
  -5 -14   9     1495.35     1335.57     76.44 o 
  -4 -14   9     1694.60     1894.07     89.54 o 
  -3 -14   9      348.03      354.10     54.74 o 
  -2 -14   9      128.19      175.83     42.53 o 
  -1 -14   9      472.81      451.37     61.06 o 
   0 -14   9      243.83      243.41     80.56 o 
   1 -14   9      269.50      258.18     92.44 o 
   2 -14   9      117.78      110.68     64.51 o 
   3 -14   9       13.29       71.29     69.19 o 
   4 -14   9     1190.27     1355.09     91.55 o 
   5 -14   9       15.21       36.00     73.26 o 
  -9 -13   9      688.34      600.22     54.59 o 
  -8 -13   9     2309.76     2642.24     95.89 o 
  -7 -13   9      229.20      125.16     44.95 o 
  -6 -13   9     1370.77     1276.42     69.91 o 
  -5 -13   9     2155.73     2167.37     88.50 o 
  -4 -13   9     1491.97     1328.76     72.72 o 
  -3 -13   9      484.99      515.04     53.14 o 
  -2 -13   9       85.86       66.09     39.69 o 
  -1 -13   9      665.50      650.05     54.11 o 
   0 -13   9     2188.65     2341.83    119.16 o 
   1 -13   9     8856.77     9342.31    300.66 o 
   2 -13   9     3537.38     3709.79    155.95 o 
   3 -13   9       92.75       68.33    103.27 o 
   4 -13   9      884.53      880.60    100.90 o 
   5 -13   9      475.58      277.74     62.13 o 
   6 -13   9      296.81      259.46     55.00 o 
 -10 -12   9        3.46       11.99     35.24 o 
  -9 -12   9      616.85      622.21     50.39 o 
  -8 -12   9       28.61       21.24     38.23 o 
  -7 -12   9      294.52      282.41     43.62 o 
  -6 -12   9     2302.90     2184.22     85.28 o 
  -5 -12   9     8653.65     8259.87    205.51 o 
  -4 -12   9     2406.74     2394.41     90.87 o 
  -3 -12   9     2000.46     1850.27     80.19 o 
  -2 -12   9     2062.70     1906.61     69.51 o 
  -1 -12   9      384.46      389.76     88.51 o 
   0 -12   9     4015.68     3722.33    134.06 o 
   1 -12   9     9458.59     9622.05    305.31 o 
   2 -12   9    11904.10    12820.52    420.09 o 
   3 -12   9     2466.94     2506.83    185.77 o 
   4 -12   9        0.13      -58.87     48.47 o 
   5 -12   9      262.84      239.26     57.59 o 
   6 -12   9       59.98       -8.23     34.09 o 
   7 -12   9      735.21      738.01     56.50 o 
   8 -12   9        5.93      -22.15     47.12 o 
 -11 -11   9        0.86       35.79     44.44 o 
 -10 -11   9        7.08       -1.76     30.07 o 
  -9 -11   9      712.58      832.05     51.91 o 
  -8 -11   9     3444.03     3760.92    110.50 o 
  -7 -11   9      416.17      462.23     44.88 o 
  -6 -11   9       12.93      -28.67     33.72 o 
  -5 -11   9     8319.74     8368.96    205.48 o 
  -4 -11   9     3671.76     3499.84    107.26 o 
  -3 -11   9       32.46       20.96     35.10 o 
  -2 -11   9     2019.59     1977.30     67.13 o 
  -1 -11   9     1625.19     1571.81     62.06 o 
   0 -11   9      919.76      908.47     49.02 o 
   1 -11   9     2073.35     2036.88     83.10 o 
   2 -11   9     3709.60     3702.18    147.03 o 
   3 -11   9     1779.44     2032.45    109.30 o 
   4 -11   9      279.55      348.78     46.33 o 
   5 -11   9      746.19      613.92     47.61 o 
   6 -11   9      202.29      168.33     32.51 o 
   7 -11   9     2876.61     2986.02     91.46 o 
   8 -11   9     2196.09     2355.20     85.32 o 
   9 -11   9       13.54      -74.87     40.99 o 
 -12 -10   9     1294.41     1614.97    133.77 o 
 -11 -10   9      564.10      727.39     56.91 o 
 -10 -10   9       69.62      -36.07     42.41 o 
  -9 -10   9      150.70       82.69     34.82 o 
  -8 -10   9     3411.12     3553.27    103.93 o 
  -7 -10   9     3030.11     3150.60     95.84 o 
  -6 -10   9      146.27      132.04     34.40 o 
  -5 -10   9      211.38      134.38     35.57 o 
  -4 -10   9      622.13      609.81     44.36 o 
  -3 -10   9     2404.46     2424.93     83.55 o 
  -2 -10   9     3533.42     3274.15     86.71 o 
  -1 -10   9      243.38      218.58     29.05 o 
   0 -10   9      141.74      156.32     26.21 o 
   1 -10   9     3561.57     3462.24     93.33 o 
   2 -10   9      924.90      813.58     62.32 o 
   3 -10   9       66.05       49.18     47.77 o 
   4 -10   9       26.19       -9.26     29.98 o 
   5 -10   9     3299.60     3495.86     94.65 o 
   6 -10   9     1118.86     1065.12     45.60 o 
   7 -10   9     2515.63     2443.27     74.58 o 
   8 -10   9     6734.67     7139.75    143.09 o 
   9 -10   9     1707.46     1854.36     69.02 o 
  10 -10   9       73.02       17.43     56.67 o 
 -12  -9   9       92.79       92.10     63.63 o 
 -11  -9   9     1519.73     1571.73     72.41 o 
 -10  -9   9      163.71      158.33     42.09 o 
  -9  -9   9      419.27      361.93     47.58 o 
  -8  -9   9     2648.99     2601.98     83.35 o 
  -7  -9   9     4775.06     4613.37    165.98 o 
  -6  -9   9     1336.97     1245.45     57.77 o 
  -5  -9   9     1960.88     1931.59     69.13 o 
  -4  -9   9     1669.57     1563.49     84.87 o 
  -3  -9   9     5302.18     5298.86    137.98 o 
  -2  -9   9    19755.33    19757.85    387.40 o 
  -1  -9   9    15469.46    15628.19    312.21 o 
   0  -9   9        0.51       10.09     21.13 o 
   1  -9   9     1659.59     1693.80     59.01 o 
   2  -9   9     2905.55     3037.34     75.48 o 
   3  -9   9       81.47       24.95     28.35 o 
   4  -9   9      342.10      262.34     29.52 o 
   5  -9   9      765.66      729.40     33.61 o 
   6  -9   9      399.63      398.65     30.80 o 
   7  -9   9       46.15       -5.48     29.91 o 
   8  -9   9     1768.12     1729.75     62.87 o 
   9  -9   9     3389.05     3494.05     97.97 o 
  10  -9   9       38.54       46.95     47.49 o 
 -13  -8   9       91.28       75.98     60.56 o 
 -12  -8   9      333.98      386.27     67.56 o 
 -11  -8   9       38.49       23.42     53.48 o 
 -10  -8   9        0.78      -60.04     33.07 o 
  -9  -8   9      346.13      321.24     48.74 o 
  -8  -8   9     3260.56     3444.39     95.43 o 
  -7  -8   9     3506.51     3556.08    113.13 o 
  -6  -8   9     3610.04     3514.26     97.41 o 
  -5  -8   9       56.67       25.00     24.69 o 
  -4  -8   9     1741.49     1784.30     64.45 o 
  -3  -8   9      876.70      974.86     52.38 o 
  -2  -8   9    12569.32    12469.46    250.39 o 
  -1  -8   9    38607.52    38588.13    734.16 o 
   0  -8   9     2877.82     2972.17     63.99 o 
   1  -8   9        9.18      -10.35     16.13 o 
   2  -8   9       49.27       48.19     18.53 o 
   3  -8   9      233.83      186.23     25.57 o 
   4  -8   9     4536.49     4253.74     89.73 o 
   5  -8   9      508.81      448.34     27.33 o 
   6  -8   9       95.62       78.67     23.15 o 
   7  -8   9      496.34      491.38     37.38 o 
   8  -8   9     1456.48     1391.35     53.66 o 
   9  -8   9       11.69      -67.44     34.29 o 
  10  -8   9      314.13      315.12     54.96 o 
  11  -8   9     1321.01     1239.22     74.54 o 
 -13  -7   9      114.98      176.87     59.03 o 
 -12  -7   9      358.23      360.96     65.30 o 
 -11  -7   9     1267.96     1466.52    112.31 o 
 -10  -7   9       69.78      197.09     36.38 o 
  -9  -7   9       90.01      120.28     34.15 o 
  -8  -7   9     2085.58     2098.56    114.54 o 
  -7  -7   9     1910.27     1951.83     65.40 o 
  -6  -7   9     2000.03     1885.52     63.58 o 
  -5  -7   9     1630.51     1545.89     56.24 o 
  -4  -7   9     1400.59     1356.23     52.40 o 
  -3  -7   9      936.90      904.98     45.70 o 
  -2  -7   9      178.98      147.44     22.36 o 
  -1  -7   9    22684.46    23268.09    387.68 o 
   0  -7   9    12311.47    12215.48    228.79 o 
   1  -7   9     4684.64     4920.19    110.52 o 
   2  -7   9     3194.39     3676.38     74.36 o 
   3  -7   9     5584.72     5791.12     93.65 o 
   4  -7   9    13350.36    13914.98    215.73 o 
   5  -7   9    11742.14    11871.94    177.29 o 
   6  -7   9     1532.59     1505.54     67.22 o 
   7  -7   9      968.92      886.77     41.80 o 
   8  -7   9     1623.38     1723.97     63.59 o 
   9  -7   9     1151.38     1101.90     53.88 o 
  10  -7   9      504.73      445.78     49.54 o 
  11  -7   9     2031.98     1973.12     85.06 o 
  12  -7   9     1176.55     1127.68     86.32 o 
 -13  -6   9       52.31      133.87     57.03 o 
 -12  -6   9       82.25      -48.44     51.42 o 
 -11  -6   9     1144.36     1086.65     87.76 o 
 -10  -6   9     1224.68     1408.44     83.92 o 
  -9  -6   9      868.90      975.14     57.79 o 
  -8  -6   9     3573.85     3634.00    142.07 o 
  -7  -6   9        1.50      -10.77     20.84 o 
  -6  -6   9      332.52      281.13     27.46 o 
  -5  -6   9      326.93      286.62     27.09 o 
  -4  -6   9      304.71      364.46     28.20 o 
  -3  -6   9     1241.39     1317.60     50.75 o 
  -2  -6   9     2081.19     2040.67     45.52 o 
  -1  -6   9      900.49      896.00     30.84 o 
   0  -6   9     8989.88     9294.56    132.06 o 
   1  -6   9      287.33      228.70     18.34 o 
   2  -6   9    21968.28    22062.07    315.84 o 
   3  -6   9     2472.30     2799.82     50.17 o 
   4  -6   9    13503.58    13495.66    208.19 o 
   5  -6   9    23270.73    23568.68    332.03 o 
   6  -6   9     8975.44     8954.10    156.34 o 
   7  -6   9       55.49       15.18     22.69 o 
   8  -6   9      259.55      270.64     33.51 o 
   9  -6   9     1452.99     1459.09     66.74 o 
  10  -6   9     1367.00     1244.37     63.43 o 
  11  -6   9       82.50       53.54     41.05 o 
  12  -6   9      372.32      435.57     52.84 o 
 -13  -5   9       42.82       58.70     52.94 o 
 -12  -5   9       26.67      -27.36     50.06 o 
 -11  -5   9        7.22      -86.91     43.45 o 
 -10  -5   9     3788.74     3912.79    184.59 o 
  -9  -5   9       35.32        7.98     25.57 o 
  -8  -5   9     5792.90     5999.87    118.70 o 
  -7  -5   9     2460.18     2466.34    130.92 o 
  -6  -5   9     1423.26     1530.01     53.18 o 
  -5  -5   9    13706.62       18.36     12.40 o 
  -4  -5   9    15441.60    16019.64    349.01 o 
  -3  -5   9     8769.50     8987.45    175.60 o 
  -2  -5   9     3999.17     3943.17     78.31 o 
  -1  -5   9     1618.41     1722.73     39.80 o 
   0  -5   9      155.04      190.55     14.63 o 
   1  -5   9     3711.04     3914.86     65.67 o 
   2  -5   9     5479.25     5578.27     77.02 o 
   3  -5   9     5092.97     5051.49     75.09 o 
   4  -5   9      338.89      335.63     18.21 o 
   5  -5   9     3825.19     3642.64    100.18 o 
   6  -5   9    11827.63    11544.72    214.37 o 
   7  -5   9      963.04      928.82     41.54 o 
   8  -5   9     2381.15     2185.68     73.89 o 
   9  -5   9     1201.97     1190.11     87.70 o 
  10  -5   9     2665.11     2625.95     87.66 o 
  11  -5   9     1782.08     2104.28     91.43 o 
  12  -5   9        5.26       -0.62     40.63 o 
  13  -5   9      107.54       94.10     57.78 o 
 -13  -4   9        6.79      -55.65     47.28 o 
 -12  -4   9      198.47      201.12     54.67 o 
 -11  -4   9       63.54       -8.83     45.01 o 
 -10  -4   9     2655.06     2632.90    138.31 o 
  -9  -4   9     8785.78     8824.84    243.33 o 
  -8  -4   9      298.26      309.47     18.41 o 
  -7  -4   9     1209.24     1352.11     39.18 o 
  -6  -4   9      617.88      359.45     58.95 o 
  -4  -4   9    19794.05    20687.26    341.25 o 
  -3  -4   9     7581.98     7962.75    139.33 o 
  -2  -4   9      116.82      116.99     12.99 o 
  -1  -4   9       75.11      107.90     12.48 o 
   0  -4   9     7630.16     8402.72    137.89 o 
   1  -4   9     3143.88     3067.25     58.65 o 
   2  -4   9      111.13       93.53     11.39 o 
   3  -4   9     5571.06     5530.98     76.25 o 
   4  -4   9       87.85       48.28     12.16 o 
   5  -4   9    12704.29    12762.68    209.19 o 
   6  -4   9      651.26      690.80     44.40 o 
   7  -4   9      116.17       84.66     31.06 o 
   8  -4   9     6423.02     6180.48    144.36 o 
   9  -4   9     4710.20     4600.25    117.97 o 
  10  -4   9     1719.56     1607.52     67.44 o 
  11  -4   9     2133.43     2225.28     82.30 o 
  12  -4   9      499.61      487.28     47.90 o 
  13  -4   9      108.70       24.87     34.66 o 
 -13  -3   9       46.80      -43.61     48.36 o 
 -12  -3   9      291.03      246.83     55.75 o 
 -11  -3   9      375.47      275.82     52.63 o 
 -10  -3   9      248.02      180.56     48.42 o 
  -9  -3   9    12233.11    12708.78    371.90 o 
  -8  -3   9    11440.45    12140.32    225.05 o 
  -7  -3   9     1824.93     1818.07     45.59 o 
  -6  -3   9       45.77       -3.85      9.92 o 
  -5  -3   9      698.38      503.50     50.63 o 
  -4  -3   9     4086.44     4029.52     77.37 o 
  -3  -3   9     3389.61     3167.94     63.03 o 
  -2  -3   9     3680.20     4147.51     77.61 o 
  -1  -3   9     8259.07     8377.88    145.64 o 
   0  -3   9    20414.80    19915.09    334.66 o 
   1  -3   9    40274.44    40895.55    517.06 o 
   2  -3   9    14616.25    14204.33    197.64 o 
   3  -3   9     3835.13     3855.55     66.38 o 
   4  -3   9      824.26      791.33     23.85 o 
   5  -3   9     8248.97     8468.69    174.66 o 
   6  -3   9    22050.16    21818.97    478.81 o 
   7  -3   9      811.87      641.56     36.92 o 
   8  -3   9     4608.45     4301.66    107.10 o 
   9  -3   9     4982.78     5174.25    126.04 o 
  10  -3   9      655.10      611.89     43.94 o 
  11  -3   9        4.71        1.46     32.68 o 
  12  -3   9      405.95      391.65     36.98 o 
  13  -3   9      411.26      428.46     36.57 o 
  14  -3   9       47.43       -0.46     46.77 o 
 -14  -2   9       68.71      131.74     58.58 o 
 -13  -2   9      146.27      265.41     59.01 o 
 -12  -2   9     1978.82     1745.92    115.90 o 
 -11  -2   9     2121.05     2081.18    124.26 o 
 -10  -2   9     2510.58     2549.77    137.77 o 
  -9  -2   9      563.94      375.48     34.86 o 
  -8  -2   9      161.99      145.43     15.96 o 
  -7  -2   9      453.40      554.52     24.31 o 
  -6  -2   9     7233.16     7144.84    199.63 o 
  -5  -2   9      469.94      592.89     46.30 o 
  -4  -2   9     1270.80     1278.93     47.72 o 
  -3  -2   9     7554.38     8410.05    145.64 o 
  -2  -2   9       15.66       22.00     10.19 o 
  -1  -2   9     7394.47     7857.76    153.33 o 
   0  -2   9     7338.65     7949.79    131.25 o 
   1  -2   9    15302.42    15863.40    205.21 o 
   2  -2   9    27106.67    26911.25    367.82 o 
   3  -2   9    13993.99    14241.02    196.73 o 
   4  -2   9     4990.28     5168.34     84.53 o 
   5  -2   9       34.49       31.41     13.66 o 
   6  -2   9    27664.96    28123.83    610.34 o 
   7  -2   9     4194.30     4535.46    107.10 o 
   8  -2   9       50.77       53.12     25.55 o 
   9  -2   9      503.32      446.07     39.43 o 
  10  -2   9       63.29       27.03     31.37 o 
  11  -2   9     2608.88     2591.95     70.62 o 
  12  -2   9     1701.89     1859.49     59.75 o 
  13  -2   9        3.01       14.54     37.84 o 
  14  -2   9       66.56      119.30     48.11 o 
 -13  -1   9      188.98      127.84     59.75 o 
 -12  -1   9      171.25      170.72     53.05 o 
 -11  -1   9     1163.12     1153.99     93.96 o 
 -10  -1   9     3298.41     3302.87    360.72 o 
  -9  -1   9     5037.88     5385.77    206.57 o 
  -8  -1   9      417.90      505.34     22.69 o 
  -7  -1   9     1083.24     1496.74     37.37 o 
  -5  -1   9     4626.62     4374.03    176.13 o 
  -4  -1   9     1740.73     1771.53     75.05 o 
  -3  -1   9      709.25      809.58     30.31 o 
  -2  -1   9    12190.96    13774.50    216.32 o 
  -1  -1   9      176.57      169.34     14.88 o 
   0  -1   9     2091.57     2315.51     40.84 o 
   1  -1   9     1151.10     1316.48     24.73 o 
   2  -1   9        5.33       -0.75      5.70 o 
   3  -1   9     1388.33     1209.98     26.78 o 
   4  -1   9     1034.93     1253.13     27.33 o 
   5  -1   9     1959.22     1903.80     39.33 o 
   6  -1   9    14177.46    14266.75    242.80 o 
   7  -1   9    18533.97    18375.30    491.74 o 
   8  -1   9     4454.20     4391.86     92.86 o 
   9  -1   9       20.42       12.24     19.37 o 
  10  -1   9       35.64      -11.86     29.37 o 
  11  -1   9     2880.88     2794.56     71.22 o 
  12  -1   9     9126.45     9801.05    217.82 o 
  13  -1   9     1835.32     1833.67     87.70 o 
  14  -1   9      303.87      255.31     35.72 o 
 -13   0   9      245.47      212.00     64.63 o 
 -12   0   9     3388.75     4029.59    199.08 o 
 -11   0   9      411.58      471.41     42.07 o 
 -10   0   9       90.53       66.23     28.35 o 
  -9   0   9      889.98      861.65     53.65 o 
  -8   0   9      568.46      586.45     32.00 o 
  -7   0   9     2084.90     2308.16     56.65 o 
  -6   0   9      136.09      237.04     24.81 o 
  -5   0   9     7078.76     7342.68    288.91 o 
  -4   0   9     1171.07     1076.30     42.48 o 
  -3   0   9    21256.12    22754.47    373.06 o 
  -2   0   9       27.08       10.60     11.05 o 
  -1   0   9     8997.62     9575.13    188.58 o 
   0   0   9      234.14      200.75     11.05 o 
   1   0   9       11.62       23.01      8.05 o 
   2   0   9     9729.59     9377.11    141.43 o 
   3   0   9     3795.90     4106.10     63.32 o 
   4   0   9      496.78      514.46     18.34 o 
   5   0   9     6691.69     6677.49    103.27 o 
   6   0   9     8406.63     8128.86    250.65 o 
   8   0   9     4695.40     4622.08     98.40 o 
   9   0   9     1424.46     1394.82     44.08 o 
  10   0   9       18.38        8.21     19.56 o 
  11   0   9       14.59      -40.39     20.20 o 
  12   0   9     4004.95     3931.94    127.22 o 
  13   0   9     5609.74     6062.67    201.85 o 
  14   0   9      314.70      266.03     45.40 o 
 -13   1   9     1099.17     1085.43     99.48 o 
 -12   1   9     1807.68     1701.12    124.45 o 
 -11   1   9     5086.77     5640.77    168.89 o 
 -10   1   9     1621.30     1503.19     69.84 o 
  -9   1   9      268.09      321.53     25.67 o 
  -8   1   9     1129.21     1173.26     65.48 o 
  -7   1   9     1208.43     1198.61     46.35 o 
  -5   1   9      794.96      822.58     48.12 o 
  -4   1   9     1942.30     2162.82     52.79 o 
  -3   1   9    33042.10    35223.72    618.90 o 
  -2   1   9    21460.94    21348.37    392.00 o 
  -1   1   9      858.94      889.23     25.86 o 
   0   1   9     3695.48     3367.98     53.60 o 
   1   1   9      629.54      553.32     16.47 o 
   2   1   9    16967.42    15814.80    251.25 o 
   3   1   9    47844.97    48570.13    652.07 o 
   4   1   9      529.91      641.67     20.27 o 
   5   1   9     1033.92     1169.77     27.70 o 
   6   1   9     3209.26     3208.19    112.88 o 
   8   1   9     1785.62     1713.15     41.32 o 
   9   1   9        1.27      -23.66     14.92 o 
  10   1   9      837.17      842.96     28.92 o 
  11   1   9      191.93      175.37     29.21 o 
  12   1   9       12.06      -17.89     25.54 o 
  13   1   9     2212.05     2173.40     86.36 o 
  14   1   9      219.22      244.23     56.23 o 
 -13   2   9      832.64      888.55     96.47 o 
 -12   2   9      780.43      958.33     63.34 o 
 -11   2   9     2228.36     2365.01     94.24 o 
 -10   2   9     1084.60     1167.95     48.03 o 
  -9   2   9       45.30       94.75     22.93 o 
  -8   2   9     2742.55     2751.55     76.58 o 
  -7   2   9      667.53      726.98     35.74 o 
  -6   2   9      222.85        1.64      5.34 o 
  -5   2   9      740.17      768.90     65.87 o 
  -4   2   9       54.35      111.73     14.41 o 
  -3   2   9     8812.47     9869.03    168.44 o 
  -2   2   9    26443.97    27864.87    454.19 o 
  -1   2   9    10164.60    10674.32    183.32 o 
   0   2   9     5015.61     5305.63     80.91 o 
   1   2   9     6862.46     7184.93    103.70 o 
   2   2   9     3318.77     3594.67     70.58 o 
   3   2   9    22075.95    20938.20    282.71 o 
   4   2   9    16097.70    15128.88    192.87 o 
   5   2   9       68.38       73.79     10.19 o 
   6   2   9     2125.38     2239.11     50.86 o 
   7   2   9      407.37      335.88     19.54 o 
   8   2   9    12267.46    12357.31    181.95 o 
   9   2   9     1687.56     1760.76     39.05 o 
  10   2   9     4380.68     4489.29     93.07 o 
  11   2   9     3202.33     3008.02     96.71 o 
  12   2   9      161.90       73.67     40.70 o 
  13   2   9      272.98      348.61     52.04 o 
  14   2   9     1218.82     1310.49     92.74 o 
  15   2   9      698.06      812.30     75.62 o 
 -13   3   9       21.21       28.84     48.48 o 
 -12   3   9     1676.75     1790.39     86.31 o 
 -11   3   9       42.72       63.28     26.87 o 
 -10   3   9     1647.42     1675.83     75.43 o 
  -9   3   9       93.19       93.59     26.17 o 
  -8   3   9       29.05       24.07     22.21 o 
  -7   3   9      585.10      607.26     34.33 o 
  -6   3   9     3244.59     2830.45    203.68 o 
  -5   3   9     5088.74     5088.17    110.44 o 
  -4   3   9     6056.95     6721.35    112.51 o 
  -3   3   9      870.05     1029.81     31.67 o 
  -2   3   9        0.48        4.35     10.21 o 
  -1   3   9      813.59      695.45     24.74 o 
   0   3   9      986.93      902.54     23.36 o 
   1   3   9      425.56      537.26     16.93 o 
   2   3   9     5905.74     6549.14    117.65 o 
   3   3   9     8267.47     7659.46    116.95 o 
   4   3   9    48634.72    47646.18    666.77 o 
   5   3   9     1316.69     1272.11     43.43 o 
   6   3   9      805.45      678.22     25.48 o 
   7   3   9      155.55      168.73     16.06 o 
   8   3   9     7765.48     7483.00    113.27 o 
   9   3   9    15071.39    15040.84    259.06 o 
  10   3   9     7236.07     7516.82    187.09 o 
  11   3   9     5777.41     5891.74    224.48 o 
  12   3   9      697.75      626.12     56.16 o 
  13   3   9      275.79      271.53     61.40 o 
  14   3   9      228.70      165.58     50.19 o 
  15   3   9       87.76       67.25     51.67 o 
 -13   4   9     1829.79     2380.47    364.79 o 
 -12   4   9        4.28      -17.28     41.79 o 
 -11   4   9      183.01      203.03     33.65 o 
 -10   4   9     1260.74     1262.33     58.40 o 
  -9   4   9      641.36      664.70     47.15 o 
  -8   4   9      679.92      693.39     40.80 o 
  -7   4   9     1466.91     1246.88     51.39 o 
  -6   4   9     2252.18     2219.51     69.58 o 
  -5   4   9       91.63       76.36     17.43 o 
  -4   4   9     5088.52     5175.54    131.47 o 
  -3   4   9     5198.25     5290.39     91.93 o 
  -2   4   9    15562.58    15940.20    248.27 o 
  -1   4   9     3220.98     3043.89     57.30 o 
   0   4   9     3909.64     4140.78     67.43 o 
   1   4   9     7538.36     8237.56    124.40 o 
   2   4   9     4558.32     4484.76     95.39 o 
   3   4   9     2008.30     1964.17     44.41 o 
   4   4   9    36696.26    36246.04    657.15 o 
   5   4   9    17992.66    17746.59    276.05 o 
   6   4   9      107.43       71.74     21.47 o 
   7   4   9      305.89      339.24     19.16 o 
   8   4   9      932.96      864.67     28.05 o 
   9   4   9     8657.04     8785.86    153.88 o 
  10   4   9     3253.91     3222.42     80.29 o 
  11   4   9     3797.81     3841.93    129.59 o 
  12   4   9        5.74      -33.94     30.79 o 
  13   4   9      395.17      481.76     49.18 o 
  14   4   9     1325.12     1300.38     69.98 o 
  15   4   9      638.72      599.69     70.12 o 
 -12   5   9     1738.87     1946.87     73.33 o 
 -11   5   9        0.58       16.71     32.36 o 
 -10   5   9        6.53      -30.19     30.81 o 
  -9   5   9      890.48      701.59     46.69 o 
  -8   5   9      197.93      210.10     31.41 o 
  -7   5   9      123.24      129.55     27.79 o 
  -6   5   9     3885.21     3653.77    100.39 o 
  -5   5   9    11684.61    11979.86    387.51 o 
  -4   5   9      634.46      573.59     29.83 o 
  -3   5   9      145.03      102.34     14.96 o 
  -2   5   9     2447.17     2312.20     48.76 o 
  -1   5   9       52.23       28.14     10.92 o 
   0   5   9     7582.06     7351.38    112.71 o 
   1   5   9      272.76      350.22     25.05 o 
   2   5   9     3970.27     4083.78     81.23 o 
   3   5   9     1203.38     1245.95     42.37 o 
   4   5   9        3.15        6.62     10.79 o 
   5   5   9     5776.27     5602.27    131.78 o 
   6   5   9      442.15      413.81     47.11 o 
   8   5   9     3536.30     3295.62     67.91 o 
   9   5   9      490.55      464.03     30.03 o 
  10   5   9     3186.55     3039.22     91.62 o 
  11   5   9     1361.91     1248.08    209.25 o 
  12   5   9      346.56      393.51     51.97 o 
  13   5   9     1283.23     1328.89     93.58 o 
  14   5   9     2458.19     2697.30    326.46 o 
  15   5   9     2371.38     2453.44    367.00 o 
 -12   6   9      848.23      790.05     53.81 o 
 -11   6   9      226.47      171.55     39.27 o 
 -10   6   9      167.45      233.03     39.94 o 
  -9   6   9     1366.43     1345.32     64.65 o 
  -8   6   9      405.88      383.28     39.52 o 
  -7   6   9     2837.94     2979.31     91.54 o 
  -6   6   9      898.06      833.92     46.79 o 
  -5   6   9     3539.27     3544.27     89.06 o 
  -4   6   9     2895.36     2989.94     77.26 o 
  -3   6   9     1531.53     1364.29     42.62 o 
  -2   6   9     1730.76     1556.62     39.84 o 
  -1   6   9     4801.34     4669.48     77.65 o 
   0   6   9     5061.81     4805.63    137.85 o 
   1   6   9     2266.20     2228.09     43.82 o 
   2   6   9      139.52      141.84     11.63 o 
   3   6   9      148.91       86.58     11.59 o 
   4   6   9    13909.72    13637.67    215.63 o 
   5   6   9     6259.81     5841.69    110.27 o 
   7   6   9     9375.11     8423.74    986.61 o 
   8   6   9     3452.28     3378.51     70.50 o 
   9   6   9     2135.82     2053.20     77.61 o 
  10   6   9       12.46      -12.43     32.71 o 
  11   6   9      777.38      682.33     73.99 o 
  12   6   9      284.16      324.02     62.96 o 
  13   6   9     1029.39     1035.21    223.91 o 
  14   6   9      612.74      546.28     60.06 o 
  15   6   9      653.93      601.79     63.44 o 
 -11   7   9       67.03       11.40     40.17 o 
 -10   7   9        4.58      -21.29     35.78 o 
  -9   7   9     2038.66     2069.49     81.71 o 
  -8   7   9     2461.72     2238.58     82.40 o 
  -7   7   9     6289.66     5959.10    154.43 o 
  -6   7   9    14615.21    14376.82    326.02 o 
  -5   7   9     1376.65     1458.40     61.54 o 
  -4   7   9     5258.25     5003.70    116.03 o 
  -3   7   9     1503.86     1541.90     52.64 o 
  -2   7   9      949.09      900.70     36.70 o 
  -1   7   9     1783.26     1915.78     42.59 o 
   0   7   9     2782.91     2606.15     54.94 o 
   1   7   9    11964.06    11691.61    162.21 o 
   2   7   9     4117.17     3947.30     70.46 o 
   3   7   9       15.03       12.65     12.10 o 
   4   7   9     1622.74     1648.50     58.07 o 
   5   7   9    10642.22    10388.04    211.50 o 
   6   7   9    13974.84    14055.95    381.26 o 
   7   7   9     3686.42     4107.74    117.80 o 
   8   7   9     4980.14     5226.17    115.42 o 
   9   7   9      119.10      177.22     22.10 o 
  10   7   9     1024.66     1055.00     52.41 o 
  11   7   9      149.57      159.80     26.97 o 
  12   7   9       20.55       49.51     38.57 o 
  13   7   9     1888.04     2126.36    107.46 o 
  14   7   9      516.21      588.85     59.64 o 
 -11   8   9       23.01       -2.14     57.48 o 
 -10   8   9        8.25       -2.44     38.81 o 
  -9   8   9       81.83       65.75     41.18 o 
  -8   8   9     1134.00     1072.68     61.21 o 
  -7   8   9     1488.75     1519.66     69.31 o 
  -6   8   9     3417.44     3399.84    104.60 o 
  -5   8   9     8103.25     7850.78    192.56 o 
  -4   8   9     1090.65     1082.26     76.13 o 
  -3   8   9      200.15      293.01     30.20 o 
  -2   8   9     6303.51     6144.15    121.77 o 
  -1   8   9      172.70      165.36     19.68 o 
   0   8   9     3542.77     3262.76     66.11 o 
   1   8   9     5421.95     5240.80     87.44 o 
   2   8   9     6999.79     6848.46    114.01 o 
   3   8   9     2065.69     1932.14     79.70 o 
   4   8   9      554.68      434.41     32.00 o 
   5   8   9      184.95      159.63     25.01 o 
   6   8   9      814.91      796.75     41.99 o 
   7   8   9     2096.51     2267.66     78.48 o 
   8   8   9     3001.33     3262.89     82.02 o 
   9   8   9     3319.39     3380.23     83.09 o 
  10   8   9     4341.47     4494.83    124.87 o 
  11   8   9     4610.25     4945.15    132.77 o 
  12   8   9      550.24      601.54     57.74 o 
  13   8   9     1221.74     1485.21    106.96 o 
  14   8   9      632.98      564.35     59.43 o 
 -10   9   9      589.39      557.71     57.28 o 
  -9   9   9       77.63       79.08     42.41 o 
  -8   9   9      291.40      294.79     47.61 o 
  -7   9   9        4.07       37.45     35.89 o 
  -6   9   9       50.54       40.93     35.45 o 
  -5   9   9      873.73      700.87     50.71 o 
  -4   9   9      303.14      237.43     31.67 o 
  -3   9   9     1061.01     1199.74    142.61 o 
  -2   9   9      112.70      115.87     28.20 o 
  -1   9   9      414.79      464.08     25.32 o 
   0   9   9     3948.13     4041.75     73.16 o 
   1   9   9     3536.76     3617.50     66.09 o 
   2   9   9     4794.90     4375.90    117.12 o 
   3   9   9      488.72      484.69     29.24 o 
   4   9   9      292.54      269.59     30.17 o 
   5   9   9      349.78      281.42     30.04 o 
   6   9   9       19.54       37.74     24.45 o 
   7   9   9      415.97      405.36     33.32 o 
   8   9   9       84.63       35.46     24.91 o 
   9   9   9      520.40      557.68     36.05 o 
  10   9   9     1039.69     1260.19     46.33 o 
  11   9   9     9719.91    10663.88    258.19 o 
  12   9   9     3928.35     4198.48    160.87 o 
  13   9   9      864.01      868.61     68.01 o 
  14   9   9     1621.18     1857.80    189.65 o 
 -10  10   9     2253.66     2594.25    225.26 o 
  -9  10   9      740.10      785.85     63.36 o 
  -8  10   9      568.33      581.00     57.22 o 
  -7  10   9      711.70      590.37     56.41 o 
  -6  10   9      290.23      256.65     42.95 o 
  -5  10   9      326.26      320.54     44.58 o 
  -4  10   9        0.61      -10.16     28.95 o 
  -3  10   9     1685.58     1602.05     72.43 o 
  -2  10   9     1235.19     1165.20     46.46 o 
  -1  10   9     1033.00     1048.66     42.67 o 
   0  10   9     2111.86     1844.31     57.66 o 
   1  10   9    12080.76    11860.19    215.02 o 
   2  10   9     5042.57     4776.96    112.67 o 
   3  10   9        5.31       28.90     21.49 o 
   4  10   9     2813.64     2832.09     88.75 o 
   5  10   9      433.06      514.10     39.67 o 
   6  10   9        8.29        4.52     26.03 o 
   7  10   9      193.93      168.37     29.90 o 
   8  10   9       21.65        9.15     26.20 o 
   9  10   9      531.96      541.64     38.83 o 
  10  10   9       34.09       84.31     28.78 o 
  11  10   9     1418.91     1497.78    122.57 o 
  12  10   9     3041.41     3306.63    163.20 o 
  13  10   9      860.55      913.48     86.18 o 
  -9  11   9     5063.70     4885.65    152.08 o 
  -8  11   9     1054.39     1045.19     71.29 o 
  -7  11   9      272.35      123.04     89.81 o 
  -6  11   9      514.57      453.79     52.13 o 
  -5  11   9      861.49      803.80     50.93 o 
  -4  11   9       96.96       56.40     29.49 o 
  -3  11   9       37.43       26.83     29.25 o 
  -2  11   9       71.71       40.81     30.29 o 
  -1  11   9      113.79       68.42     30.74 o 
   0  11   9     1780.40     1843.65     63.51 o 
   1  11   9      249.69      188.86     30.24 o 
   2  11   9     6307.18     6038.21    138.47 o 
   3  11   9      616.64      498.12     35.29 o 
   4  11   9     1402.60     1339.53     63.46 o 
   5  11   9     3322.19     3199.51     99.17 o 
   6  11   9      404.97      362.52     39.34 o 
   7  11   9     1976.47     1901.31     72.62 o 
   8  11   9       76.42       94.70     31.66 o 
   9  11   9      193.86      209.88     34.43 o 
  10  11   9        2.91       54.68     31.09 o 
  11  11   9        6.86       32.30     39.99 o 
  12  11   9      136.77      118.96     38.80 o 
  13  11   9        3.10       16.90     57.50 o 
  -8  12   9     2638.81     2823.62     99.41 o 
  -7  12   9       14.24       64.23     43.86 o 
  -6  12   9     1648.59     1769.13     75.51 o 
  -5  12   9        9.95      -15.79     44.29 o 
  -4  12   9     1218.67     1466.78    110.07 o 
  -3  12   9      400.10      406.73     41.83 o 
  -2  12   9      308.08      284.75     41.90 o 
  -1  12   9      209.47       94.24     42.17 o 
   0  12   9     6985.88     7232.03    237.98 o 
   1  12   9     3889.45     4056.19    124.21 o 
   2  12   9      306.65      293.06     33.83 o 
   3  12   9      448.29      417.88     35.23 o 
   4  12   9     1476.27     1391.01     67.27 o 
   5  12   9      132.50       81.75     47.90 o 
   6  12   9     1789.53     1769.73     75.27 o 
   7  12   9     1637.02     1657.88     70.12 o 
   8  12   9     4544.96     4490.30    164.46 o 
   9  12   9     1327.23     1374.66     63.62 o 
  10  12   9      582.08      587.20     44.27 o 
  11  12   9      347.19      524.01     84.17 o 
  12  12   9      244.57      247.94     46.61 o 
  -7  13   9      276.96      158.16     57.64 o 
  -6  13   9     2536.53     2744.58    116.26 o 
  -5  13   9     1667.46     1873.55    115.94 o 
  -4  13   9      343.82      470.18     57.84 o 
  -3  13   9     2837.07     3156.72    138.27 o 
  -2  13   9      587.63      566.55     62.27 o 
  -1  13   9        1.56      -41.30     65.11 o 
   0  13   9     1806.63     1854.23    150.82 o 
   1  13   9     2108.98     2405.05    194.89 o 
   2  13   9      948.74      943.96     59.47 o 
   3  13   9      221.40      199.18     32.99 o 
   4  13   9       83.86       44.70     37.75 o 
   5  13   9     1316.73     1287.55     67.59 o 
   6  13   9      234.90      246.98     44.59 o 
   7  13   9        9.60       31.22     38.58 o 
   8  13   9     7406.83     7598.02    191.05 o 
   9  13   9     4135.10     4586.98    172.70 o 
  10  13   9      965.29      974.17     56.18 o 
  11  13   9     1587.46     1734.27    120.30 o 
  12  13   9      153.76      168.68     50.48 o 
  -6  14   9      528.73      554.02     80.60 o 
  -5  14   9     1067.20     1114.90     78.17 o 
  -4  14   9      100.78      108.98     75.54 o 
  -3  14   9      543.78      522.58    107.31 o 
  -2  14   9     2655.44     2997.52    213.46 o 
  -1  14   9      691.73      633.68     98.47 o 
   0  14   9        9.27       16.55     67.32 o 
   1  14   9        6.62       40.51     49.76 o 
   2  14   9      372.41      444.79     51.40 o 
   3  14   9      165.77      145.39     34.04 o 
   4  14   9      111.44      120.35     43.86 o 
   5  14   9       39.08      -37.49     41.04 o 
   6  14   9       16.87      -33.81     40.04 o 
   7  14   9     1786.47     1852.72     85.24 o 
   8  14   9      170.97      163.46     45.43 o 
   9  14   9     2055.53     2214.03     88.26 o 
  10  14   9      165.61      103.01     42.65 o 
  11  14   9       20.68      -32.64     36.10 o 
  -5  15   9      260.37      180.69    111.55 o 
  -4  15   9       28.10       80.16    103.69 o 
  -3  15   9     1079.97     1049.96    134.16 o 
  -2  15   9        2.45       15.29     87.20 o 
  -1  15   9      635.28      642.88    105.95 o 
   0  15   9       65.66      175.07     78.63 o 
   1  15   9      193.94      218.77     76.54 o 
   2  15   9       15.55      100.12     55.61 o 
   3  15   9      229.22      277.47     74.41 o 
   4  15   9       19.36       32.11     46.53 o 
   5  15   9        8.88      -69.71     56.67 o 
   6  15   9      286.51      219.39     51.50 o 
   7  15   9      507.47      511.51     58.10 o 
   8  15   9     1470.31     1436.13     82.76 o 
   9  15   9       53.04      -13.91     44.03 o 
  10  15   9       15.74       10.48     91.26 o 
  -3  16   9     1604.48     1697.66    165.88 o 
  -2  16   9     3385.14     4024.21    260.19 o 
  -1  16   9      119.99       78.40     88.71 o 
   0  16   9        0.35        4.50     80.10 o 
   1  16   9      374.41      373.82     85.71 o 
   2  16   9        3.39       -9.77     54.12 o 
   3  16   9        9.19      -87.65     43.83 o 
   4  16   9      427.44      306.31     75.61 o 
   5  16   9      238.11      208.99     54.53 o 
   6  16   9     1035.33     1044.85     73.10 o 
   7  16   9      282.89      179.58     53.86 o 
   8  16   9       84.80       79.16     60.39 o 
   9  16   9      320.78      432.56     73.80 o 
  -1  17   9     2026.72     2562.70    202.86 o 
   0  17   9       14.77       82.48     87.00 o 
   1  17   9       18.65      -55.97     77.08 o 
   2  17   9       52.77       97.37     75.74 o 
   3  17   9       72.79      -14.28     94.04 o 
   4  17   9      164.74      110.94     74.06 o 
   5  17   9      562.35      520.34     81.85 o 
   6  17   9      998.13      908.44     75.44 o 
   7  17   9     1195.10     1050.64     95.11 o 
  -6 -15  10      754.23      768.98     83.05 o 
  -5 -15  10       10.22       31.96     51.80 o 
  -4 -15  10     1080.33      908.45     71.68 o 
  -3 -15  10     1001.64     1051.71     94.66 o 
  -2 -15  10      384.94      552.84    116.38 o 
  -1 -15  10      282.55      392.74     82.83 o 
   0 -15  10      106.41       77.44     85.67 o 
   1 -15  10      111.22       61.92     69.82 o 
   2 -15  10      404.33      371.64     83.48 o 
  -8 -14  10     1218.27     1112.31     89.66 o 
  -7 -14  10       11.26      -36.18     45.86 o 
  -6 -14  10      889.49      887.83     65.82 o 
  -5 -14  10      533.18      490.06     58.61 o 
  -4 -14  10      628.58      493.05     59.55 o 
  -3 -14  10     5011.98     5078.57    241.03 o 
  -2 -14  10     1048.09     1096.63    106.08 o 
  -1 -14  10      147.04      230.69     58.23 o 
   0 -14  10       92.21      -27.27     72.88 o 
   1 -14  10       20.73     -106.35     60.82 o 
   2 -14  10        4.33       59.58     65.79 o 
   3 -14  10     1372.05     1465.18    104.31 o 
   4 -14  10     1112.96     1372.21     93.54 o 
   5 -14  10     1359.07     1289.02    107.41 o 
  -9 -13  10     1049.70     1035.90     83.57 o 
  -8 -13  10     1485.61     1336.46    101.35 o 
  -7 -13  10     1958.18     1932.56     85.36 o 
  -6 -13  10       63.97       51.53     43.47 o 
  -5 -13  10      270.65      160.03     46.91 o 
  -4 -13  10      291.17      340.46     50.85 o 
  -3 -13  10      863.87      895.42     64.24 o 
  -2 -13  10     3560.09     3750.31    118.25 o 
  -1 -13  10        6.05      -28.12     39.44 o 
   0 -13  10      465.57      440.88     82.56 o 
   1 -13  10       42.28       69.40     58.60 o 
   2 -13  10      121.72      160.94     63.05 o 
   3 -13  10       41.92      -94.80    122.00 o 
   4 -13  10      638.00      688.13     71.33 o 
   5 -13  10      232.50      218.16     63.67 o 
   6 -13  10     1494.15     1532.53    104.67 o 
 -10 -12  10       79.63       46.20     36.26 o 
  -9 -12  10       14.04       28.29     39.10 o 
  -8 -12  10        2.69       17.74     40.36 o 
  -7 -12  10      164.62      129.98     41.40 o 
  -6 -12  10      513.12      478.41     49.39 o 
  -5 -12  10     1796.39     1959.78     84.01 o 
  -4 -12  10       11.32       20.60     39.58 o 
  -3 -12  10      343.32      344.02     48.54 o 
  -2 -12  10      893.53      874.25     75.09 o 
  -1 -12  10      205.92      156.91     41.40 o 
   0 -12  10     2040.29     1789.27     84.81 o 
   1 -12  10      477.14      359.36     63.77 o 
   2 -12  10       16.58       86.63     58.32 o 
   3 -12  10     1548.37     1876.02    113.72 o 
   4 -12  10     1545.63     1523.91     96.44 o 
   5 -12  10      109.64       27.71     53.59 o 
   6 -12  10       22.19      -39.18     34.40 o 
   7 -12  10      244.65      273.76     53.98 o 
 -11 -11  10     1236.74     1227.71     77.05 o 
 -10 -11  10      270.85      317.18     63.52 o 
  -9 -11  10     1137.00     1190.74     61.60 o 
  -8 -11  10      700.08      641.66     49.55 o 
  -7 -11  10     1935.79     1881.64     76.37 o 
  -6 -11  10     1279.93     1159.82     62.27 o 
  -5 -11  10     2894.32     2901.80    130.54 o 
  -4 -11  10     1295.78     1178.48     63.49 o 
  -3 -11  10     1410.04     1396.34     68.84 o 
  -2 -11  10      252.17      219.46     32.74 o 
  -1 -11  10     1695.62     1705.00     66.28 o 
   0 -11  10       59.26        7.72     31.85 o 
   1 -11  10      542.87      545.52     61.32 o 
   2 -11  10       85.27      182.68     52.79 o 
   3 -11  10        3.73      -27.96     47.06 o 
   4 -11  10     3564.91     3636.30    132.24 o 
   5 -11  10     2293.66     2361.17     80.42 o 
   6 -11  10      727.37      624.30     40.11 o 
   7 -11  10      150.45      126.03     43.00 o 
   8 -11  10       60.75      116.84     46.69 o 
 -11 -10  10     3585.76     3945.11    230.07 o 
 -10 -10  10      418.61      413.82    142.50 o 
  -9 -10  10     1388.53     1402.05     64.31 o 
  -8 -10  10     1976.97     1862.85     74.13 o 
  -7 -10  10     4300.67     4131.70    116.81 o 
  -6 -10  10     8017.15     8282.67    200.33 o 
  -5 -10  10     3583.39     3459.81    104.40 o 
  -4 -10  10     1980.78     1910.34     74.22 o 
  -3 -10  10      107.97      113.35     35.06 o 
  -2 -10  10     2882.31     2928.06     82.25 o 
  -1 -10  10      786.16      790.36     42.93 o 
   0 -10  10      280.04      328.64     31.05 o 
   1 -10  10       95.55       63.97     33.20 o 
   2 -10  10      798.77      780.28     62.56 o 
   3 -10  10     4477.96     4700.54    138.41 o 
   4 -10  10        2.95      -18.78     28.66 o 
   5 -10  10     2753.98     2930.28     71.94 o 
   6 -10  10      787.78      737.34     47.18 o 
   7 -10  10      418.66      442.51     42.21 o 
   8 -10  10        2.85       38.30     42.57 o 
   9 -10  10       60.60      219.41     47.39 o 
 -12  -9  10      150.68       73.39     67.01 o 
 -11  -9  10     2949.55     2982.52    109.03 o 
 -10  -9  10     4101.80     4531.76    405.45 o 
  -9  -9  10      250.30      117.85     33.44 o 
  -8  -9  10     2880.27     2544.97     83.41 o 
  -7  -9  10      761.20      684.09     63.50 o 
  -6  -9  10     1800.77     1825.75     69.30 o 
  -5  -9  10     2581.69     2479.33     81.90 o 
  -4  -9  10      171.24      181.22     32.87 o 
  -3  -9  10      352.72      301.90     37.13 o 
  -2  -9  10     2766.52     3099.38     83.36 o 
  -1  -9  10     1859.60     2118.14     67.50 o 
   0  -9  10       11.28      -10.15     22.38 o 
   1  -9  10      115.71      100.15     31.65 o 
   2  -9  10      635.86      622.04     40.32 o 
   3  -9  10      851.92      826.05     40.48 o 
   4  -9  10     7110.05     7112.39    135.02 o 
   5  -9  10        1.00      -22.20     23.00 o 
   6  -9  10      525.27      489.38     33.72 o 
   7  -9  10       11.29       -3.20     31.29 o 
   8  -9  10      159.21      132.12     43.75 o 
   9  -9  10        2.00       78.58     40.75 o 
  10  -9  10      382.42      416.69     56.88 o 
 -12  -8  10      188.58      252.72     66.29 o 
 -11  -8  10      821.01      834.71     74.50 o 
 -10  -8  10      407.05      550.90     57.07 o 
  -9  -8  10      145.13       81.68     31.40 o 
  -8  -8  10     3240.59     3148.24     91.39 o 
  -7  -8  10        8.79      -55.06     27.53 o 
  -6  -8  10      174.16      211.56     31.79 o 
  -5  -8  10      140.58      181.34     30.05 o 
  -4  -8  10      519.04      438.73     36.17 o 
  -3  -8  10     1441.00     1425.54     60.44 o 
  -2  -8  10     8425.53     8625.36    180.90 o 
  -1  -8  10     8490.95     9207.07    192.94 o 
   0  -8  10    15642.23    15855.11    282.03 o 
   1  -8  10     1556.61     1533.50     42.32 o 
   2  -8  10     1515.58     1593.77     45.72 o 
   3  -8  10      720.94      648.31     30.94 o 
   4  -8  10     1970.38     1881.76     51.68 o 
   5  -8  10     2710.65     2774.66     60.77 o 
   6  -8  10     2309.24     2207.05     57.83 o 
   7  -8  10      895.41      927.04     45.05 o 
   8  -8  10        6.95      -26.21     32.98 o 
   9  -8  10      593.98      546.49     54.05 o 
  10  -8  10       11.55      -23.14     43.72 o 
  11  -8  10      885.65      890.59     82.86 o 
 -13  -7  10      164.21      215.84     66.39 o 
 -12  -7  10      721.76      591.67     75.93 o 
 -11  -7  10     7564.76     8232.88    352.55 o 
 -10  -7  10     7444.69     7793.90    224.65 o 
  -9  -7  10     1023.11     1099.29     45.65 o 
  -8  -7  10     5961.58     5992.37    186.59 o 
  -7  -7  10     5272.90     5122.17    129.44 o 
  -6  -7  10      231.42      235.73     29.48 o 
  -5  -7  10     1386.03     1329.83     55.06 o 
  -4  -7  10     1863.09     1603.67     59.51 o 
  -3  -7  10       16.08      -24.85     23.18 o 
  -2  -7  10     3563.71     3508.40     89.51 o 
  -1  -7  10      175.22      190.72     24.82 o 
   0  -7  10     5491.42     5937.67     98.24 o 
   1  -7  10     5248.87     5340.83     90.69 o 
   2  -7  10     4779.37     4880.70     79.99 o 
   3  -7  10     3624.96     3413.65     68.52 o 
   4  -7  10       37.04       63.29     21.00 o 
   5  -7  10     5226.40     5382.64     92.30 o 
   6  -7  10       97.31       89.84     22.06 o 
   7  -7  10     5232.69     5219.70    117.62 o 
   8  -7  10       49.18      -25.87     31.10 o 
   9  -7  10      242.16      262.06     44.15 o 
  10  -7  10     1445.19     1384.34     70.95 o 
  11  -7  10       67.35       59.60     46.23 o 
  12  -7  10      230.88      123.67     72.71 o 
 -13  -6  10      357.22      396.37     72.25 o 
 -12  -6  10      167.25      101.51     56.61 o 
 -11  -6  10     3090.95     3257.65    171.30 o 
 -10  -6  10    13324.49    13959.69    378.05 o 
  -9  -6  10     6106.85     6160.81    183.11 o 
  -8  -6  10     1740.53     1690.27     82.44 o 
  -7  -6  10     6571.96     6776.65    160.93 o 
  -6  -6  10       53.19      -14.27     21.81 o 
  -5  -6  10     3444.07     3585.73     96.12 o 
  -4  -6  10      492.09      477.48     33.18 o 
  -3  -6  10     1858.72     1750.54     60.39 o 
  -2  -6  10       12.49       -5.56     16.50 o 
  -1  -6  10      124.18      117.38     23.79 o 
   0  -6  10     1281.81     1257.59     40.87 o 
   1  -6  10      147.48      172.03     17.57 o 
   2  -6  10     3643.42     3733.21     65.41 o 
   3  -6  10      975.00      933.71     28.52 o 
   4  -6  10      198.53      190.03     19.23 o 
   5  -6  10      532.04      665.42     28.26 o 
   6  -6  10     5713.13     5745.29    110.10 o 
   7  -6  10      267.03      206.10     30.76 o 
   8  -6  10       59.39        8.44     33.03 o 
   9  -6  10     1948.97     1868.17     75.41 o 
  10  -6  10       20.78       45.25     38.54 o 
  11  -6  10      936.25      936.92     61.52 o 
  12  -6  10       89.25       53.38     45.74 o 
 -13  -5  10      821.94      903.30     87.32 o 
 -12  -5  10        2.47        9.87     53.50 o 
 -11  -5  10      973.00      907.75     84.11 o 
 -10  -5  10     2646.46     2598.49    161.62 o 
  -9  -5  10     4759.94     4816.37    159.08 o 
  -8  -5  10       69.07       61.14     25.16 o 
  -7  -5  10        1.68        1.03     19.98 o 
  -6  -5  10      257.13      262.53     26.67 o 
  -5  -5  10    15157.09    15239.91    426.34 o 
  -4  -5  10    36806.79    37524.84    796.05 o 
  -3  -5  10     6691.90     7068.73    165.71 o 
  -2  -5  10       96.39      112.79     19.39 o 
  -1  -5  10      853.02      783.58     28.08 o 
   0  -5  10     7461.35     7382.50    124.96 o 
   1  -5  10     9072.44     8854.67    134.86 o 
   2  -5  10      966.82     1064.98     28.55 o 
   3  -5  10     1602.41     1646.42     36.16 o 
   4  -5  10       88.51       81.17     15.84 o 
   5  -5  10      196.35      146.22     19.20 o 
   6  -5  10     4048.95     4074.26    144.10 o 
   7  -5  10      863.44      867.58     50.85 o 
   8  -5  10       90.33       56.36     31.13 o 
   9  -5  10     2541.75     2560.88     84.31 o 
  10  -5  10     4362.53     4490.66    122.18 o 
  11  -5  10       69.02       96.84     40.76 o 
  12  -5  10       55.15        6.31     41.52 o 
  13  -5  10       58.38       24.76     50.23 o 
 -13  -4  10       44.84      -23.79     52.77 o 
 -12  -4  10       77.27       96.31     53.71 o 
 -11  -4  10     1078.29     1122.32     92.22 o 
 -10  -4  10     1266.14     1175.01     57.95 o 
  -9  -4  10     1073.79     1130.84     64.74 o 
  -8  -4  10      274.77      328.63     22.04 o 
  -7  -4  10      579.79      600.61     32.37 o 
  -6  -4  10      152.68      121.82     21.49 o 
  -5  -4  10     3865.83        4.43      6.57 o 
  -4  -4  10    59856.05    63372.73   1329.78 o 
  -3  -4  10    51766.97    53752.29    867.30 o 
  -2  -4  10     3550.73     3617.89     72.42 o 
  -1  -4  10       19.14       31.70     11.86 o 
   0  -4  10     3033.12     3022.91     54.48 o 
   1  -4  10     6647.23     6722.94    107.59 o 
   2  -4  10     7417.45     7376.05    109.64 o 
   3  -4  10       99.68      136.14     14.15 o 
   4  -4  10      132.42      115.10     15.37 o 
   5  -4  10     1122.76     1137.19     65.68 o 
   6  -4  10      848.40      854.65     42.31 o 
   7  -4  10       53.09       48.97     26.26 o 
   8  -4  10        5.87      -10.65     26.73 o 
   9  -4  10        2.59      -14.36     31.23 o 
  10  -4  10     3165.23     3203.25     96.97 o 
  11  -4  10      857.36      876.10     55.70 o 
  12  -4  10      287.39      234.86     38.67 o 
  13  -4  10       57.08        7.76     35.75 o 
 -13  -3  10     3986.91     3970.76    198.69 o 
 -12  -3  10      782.68      796.59     79.76 o 
 -11  -3  10     1224.62     1491.29    109.80 o 
 -10  -3  10     2111.46     2365.51     84.18 o 
  -9  -3  10       56.29      120.49     37.68 o 
  -8  -3  10        4.63       48.29     15.68 o 
  -7  -3  10      290.39      253.23     20.16 o 
  -6  -3  10     1352.63      466.55     46.18 o 
  -4  -3  10    12835.07    13639.92    257.72 o 
  -3  -3  10    20365.11    21068.13    348.38 o 
  -2  -3  10     1670.94     1668.46     40.77 o 
  -1  -3  10      149.94      108.81     11.81 o 
   0  -3  10    11908.05    12206.84    161.63 o 
   1  -3  10      371.74      423.55     15.99 o 
   2  -3  10    11882.33    11702.65    149.09 o 
   3  -3  10    11849.67    12163.01    173.75 o 
   4  -3  10      528.10      487.28     19.24 o 
   5  -3  10     2024.97     1882.73     46.81 o 
   6  -3  10     6508.84     6192.90    200.50 o 
   7  -3  10     4193.91     4029.20    100.88 o 
   8  -3  10      678.20      616.58     39.26 o 
   9  -3  10      895.09      892.48     51.33 o 
  10  -3  10      284.37      296.12     38.85 o 
  11  -3  10     1835.15     1869.36     64.48 o 
  12  -3  10       47.39      -27.01     30.97 o 
  13  -3  10      727.55      749.51     44.60 o 
 -13  -2  10     7787.05     7522.76    328.63 o 
 -12  -2  10     3216.51     2850.77    157.69 o 
 -11  -2  10      329.04      317.47     59.50 o 
 -10  -2  10      872.86     1009.01     89.68 o 
  -9  -2  10      146.23      124.39     29.22 o 
  -8  -2  10     7155.36     7676.54    148.70 o 
  -7  -2  10     1371.51     1515.34     43.13 o 
  -6  -2  10      440.65      339.72     41.28 o 
  -4  -2  10      243.71      342.18     19.62 o 
  -3  -2  10       65.87       66.70     12.41 o 
  -2  -2  10     1075.50     1017.72     28.81 o 
  -1  -2  10     7250.43     7353.29    122.05 o 
   0  -2  10     7198.72     7232.39    105.43 o 
   1  -2  10       58.66       60.15     10.47 o 
   2  -2  10    14765.29    14978.66    187.50 o 
   3  -2  10    20008.87    20496.36    279.60 o 
   4  -2  10      259.85      238.38     17.28 o 
   5  -2  10      403.74      397.08     26.74 o 
   6  -2  10      460.89      425.14     32.32 o 
   7  -2  10     2396.77     2329.72     68.73 o 
   8  -2  10     2727.32     2767.97     78.81 o 
   9  -2  10     1663.58     1726.03     54.74 o 
  10  -2  10     1765.94     1642.86     55.54 o 
  11  -2  10       61.40       45.30     27.44 o 
  12  -2  10      195.70      139.49     31.65 o 
  13  -2  10      498.51      474.69     68.85 o 
  14  -2  10      381.37      373.23     55.78 o 
 -13  -1  10     2108.33     1822.41    133.40 o 
 -12  -1  10     4919.00     5049.80    236.29 o 
 -11  -1  10       28.96      -12.87     44.90 o 
 -10  -1  10      789.88      677.24     80.78 o 
  -9  -1  10       18.56       27.44     27.22 o 
  -8  -1  10     8723.08     9176.40    175.94 o 
  -7  -1  10    27714.35    29393.29    478.72 o 
  -4  -1  10        0.60      -12.45     13.07 o 
  -3  -1  10    15244.37    16099.68    269.02 o 
  -2  -1  10     3204.46     3211.33     59.95 o 
  -1  -1  10     7367.70     7736.73    127.95 o 
   0  -1  10    18587.07    19246.12    285.81 o 
   1  -1  10     4564.47     5044.28     69.41 o 
   2  -1  10     1212.83     1299.16     28.68 o 
   3  -1  10    12299.86    12679.14    167.99 o 
   4  -1  10     7519.44     7810.30    122.21 o 
   5  -1  10     1470.36     1469.99     34.42 o 
   6  -1  10     2533.71     2108.74     58.15 o 
   7  -1  10     3281.28     3222.82     79.80 o 
   8  -1  10      104.44       77.73     21.48 o 
   9  -1  10      760.49      725.07     34.85 o 
  10  -1  10      333.38      306.19     28.54 o 
  11  -1  10      228.14      160.59     27.12 o 
  12  -1  10      489.05      524.67     36.02 o 
  13  -1  10      124.26       51.55     43.39 o 
  14  -1  10      153.08      208.15     50.83 o 
 -13   0  10        5.81       12.13     57.35 o 
 -12   0  10     2539.54     2955.29    165.31 o 
 -11   0  10      427.29      435.26     39.24 o 
 -10   0  10     2427.43     2404.19     89.19 o 
  -9   0  10      212.03      280.76     31.89 o 
  -8   0  10     4056.28     3991.45     99.70 o 
  -7   0  10    23293.99    24100.16    514.66 o 
  -5   0  10     1005.78      684.82     54.90 o 
  -4   0  10     4380.38     4443.05    125.10 o 
  -3   0  10       39.07       21.98     12.62 o 
  -2   0  10     3957.66     3682.29     80.92 o 
  -1   0  10     8332.01     9288.61    153.57 o 
   0   0  10     9949.76    10502.80    141.02 o 
   1   0  10     3724.75     4016.15     60.29 o 
   2   0  10     8201.62     8592.03    133.62 o 
   3   0  10     4425.36     4764.69     73.02 o 
   4   0  10      116.29      133.01     10.56 o 
   5   0  10     1192.85     1161.47     29.55 o 
   6   0  10     2563.81     2422.37     74.03 o 
   8   0  10     6025.90     6173.03    121.25 o 
   9   0  10      593.75      483.47     28.44 o 
  10   0  10      121.24       82.78     21.82 o 
  11   0  10        7.38      -43.33     21.66 o 
  12   0  10       49.22      -77.48     53.09 o 
  13   0  10      451.43      501.36     42.35 o 
  14   0  10       12.60       19.04     41.25 o 
 -13   1  10        0.28       90.34     63.32 o 
 -12   1  10      204.87      170.48     69.53 o 
 -11   1  10      823.86      836.26     53.23 o 
 -10   1  10        2.78       50.93     30.99 o 
  -9   1  10      501.76      539.75     39.45 o 
  -8   1  10       32.28       23.11     19.96 o 
  -7   1  10     2549.98     2487.07     73.87 o 
  -6   1  10    15150.38       -2.13      5.74 o 
  -4   1  10     2878.67     2733.60     99.38 o 
  -3   1  10     2444.40     2758.56     82.18 o 
  -2   1  10     5964.44     5717.99    103.80 o 
  -1   1  10     5029.57     4281.51     70.36 o 
   0   1  10     8582.59     8357.42    113.45 o 
   1   1  10     3695.09     4224.73     62.37 o 
   2   1  10     3993.51     3728.03     64.44 o 
   3   1  10    29219.18    30693.91    390.17 o 
   4   1  10     8137.63     7611.35    109.65 o 
   5   1  10     9631.46     9657.20    144.85 o 
   6   1  10    20790.97    20844.65    356.09 o 
   8   1  10     2019.69     1883.16     50.09 o 
   9   1  10      204.04      196.10     21.67 o 
  10   1  10     1671.08     1740.27     49.97 o 
  11   1  10      129.10       42.96     25.85 o 
  12   1  10      562.61      490.76     57.97 o 
  13   1  10      352.05      330.98     32.93 o 
  14   1  10       44.08       22.94     50.41 o 
 -13   2  10       51.36      -17.03     64.38 o 
 -12   2  10      232.37      271.24     42.21 o 
 -11   2  10      471.09      503.58     49.08 o 
 -10   2  10      400.84      461.27     33.24 o 
  -9   2  10     1786.51     2061.43     65.65 o 
  -8   2  10       80.45      123.84     23.25 o 
  -7   2  10     1835.96     1855.46     59.66 o 
  -6   2  10      909.32      887.84     50.58 o 
  -5   2  10     1121.50     1205.60     45.09 o 
  -4   2  10    24151.55    26056.79    426.61 o 
  -3   2  10    10262.57    10433.25    178.65 o 
  -2   2  10     9985.55    10609.34    181.25 o 
  -1   2  10    14952.96    14630.62    228.33 o 
   0   2  10    24088.02    24234.78    345.24 o 
   1   2  10    10178.50     9899.39    132.68 o 
   2   2  10     1867.64     1869.88     35.88 o 
   3   2  10     6309.82     6434.95     94.55 o 
   4   2  10    11107.87    11078.29    164.08 o 
   5   2  10     7721.02     7454.49    106.85 o 
   6   2  10    13123.96    13200.55    230.54 o 
   8   2  10     4522.58     4365.70     73.49 o 
   9   2  10     2236.06     2170.54     49.04 o 
  10   2  10       16.44       42.67     15.50 o 
  11   2  10     1616.49     1744.44     78.46 o 
  12   2  10        1.56      -44.09     31.76 o 
  13   2  10     1981.19     1899.71    122.66 o 
  14   2  10     2086.62     2464.07    124.64 o 
 -13   3  10      346.98      424.62    110.28 o 
 -12   3  10      639.50      545.00     99.97 o 
 -11   3  10     3362.46     3625.03    108.07 o 
 -10   3  10     4478.79     4511.02    117.58 o 
  -9   3  10     7412.16     7845.20    184.54 o 
  -8   3  10     5300.37     5218.87    130.01 o 
  -7   3  10      360.01      353.11     29.38 o 
  -6   3  10    11141.98    11065.32    248.65 o 
  -5   3  10      108.08      155.97     33.27 o 
  -4   3  10     3304.26     3533.22     89.35 o 
  -3   3  10    20233.90    21205.95    350.80 o 
  -2   3  10     6997.87     7557.40    124.22 o 
  -1   3  10     2446.75     2717.63     52.92 o 
   0   3  10     1062.67     1074.06     26.65 o 
   1   3  10     1380.36     1200.54     24.91 o 
   2   3  10      468.58      489.23     23.33 o 
   3   3  10     2523.11     2428.54     45.38 o 
   4   3  10      866.85      957.14     32.48 o 
   5   3  10     5131.43     5126.08     81.81 o 
   6   3  10      288.84      314.16     30.59 o 
   8   3  10        4.25      -23.19     13.08 o 
   9   3  10     7322.96     7199.04    131.72 o 
  10   3  10     5244.17     5073.19    136.01 o 
  11   3  10        6.39       24.57     26.00 o 
  12   3  10      254.44      254.35     47.67 o 
  13   3  10      180.62      128.12     46.89 o 
  14   3  10      563.78      533.42     65.74 o 
  15   3  10      545.87      580.43     71.18 o 
 -12   4  10      468.24      379.02     53.39 o 
 -11   4  10      620.47      520.10     41.41 o 
 -10   4  10     6665.89     6917.07    169.36 o 
  -9   4  10     6695.57     6742.89    165.31 o 
  -8   4  10     6411.34     6382.20    156.80 o 
  -7   4  10      421.07      381.00     32.16 o 
  -6   4  10     4779.01     4517.30    116.17 o 
  -5   4  10     4083.24     3880.89    101.78 o 
  -4   4  10      399.21      377.01     24.17 o 
  -3   4  10    11205.13    11582.05    185.40 o 
  -2   4  10     3502.46     3828.61     70.22 o 
  -1   4  10     9254.40     9075.14    146.94 o 
   0   4  10    22912.92    22616.65    322.49 o 
   1   4  10      203.73      310.17     17.80 o 
   2   4  10     6460.36     6150.11    113.12 o 
   3   4  10    12798.70    12657.30    186.98 o 
   4   4  10     1881.78     2054.20     44.57 o 
   5   4  10     1691.96     1667.81     40.33 o 
   6   4  10     1546.25     1632.83     45.56 o 
   7   4  10      368.58      260.47     34.28 o 
   8   4  10     1083.25      980.39     34.07 o 
   9   4  10        9.76      -20.02     14.13 o 
  10   4  10     5819.42     5705.92    128.55 o 
  11   4  10     1768.05     1841.55     58.44 o 
  12   4  10       81.30      111.83     63.56 o 
  13   4  10     1664.64     1745.57     77.81 o 
  14   4  10      233.89      176.25     54.47 o 
  15   4  10      281.56      384.86     69.83 o 
 -12   5  10      250.62      299.44     39.66 o 
 -11   5  10      245.35      227.45     37.55 o 
 -10   5  10      301.69      295.49     38.89 o 
  -9   5  10     3040.09     2906.88     92.28 o 
  -8   5  10     1154.34     1174.48     60.54 o 
  -7   5  10       75.58      124.13     28.75 o 
  -6   5  10        3.42       -6.48     23.43 o 
  -5   5  10    14201.32    13646.77    305.29 o 
  -4   5  10     1764.43     1659.82     58.43 o 
  -3   5  10     4425.57     4343.17    115.45 o 
  -2   5  10    17610.46    18061.17    281.26 o 
  -1   5  10      387.77      309.14     16.56 o 
   0   5  10    60692.27    61008.25    915.74 o 
   1   5  10    13573.02    12507.75    183.52 o 
   2   5  10    21012.36    21176.33    307.67 o 
   3   5  10    14187.88    13047.97    182.56 o 
   4   5  10     8415.85     8643.68    141.38 o 
   5   5  10       13.49      -30.12     17.54 o 
   6   5  10      751.76      218.30     31.49 o 
   7   5  10     1131.43      558.92     49.10 o 
   8   5  10      332.93      341.25     21.29 o 
   9   5  10     2848.87     2827.46     61.67 o 
  10   5  10      273.44      215.43     31.66 o 
  11   5  10      862.34      853.33     91.45 o 
  12   5  10      368.33      321.26    114.51 o 
  13   5  10       60.55      -33.55     45.82 o 
  14   5  10     1186.07     1275.46    260.71 o 
  15   5  10      245.89      281.11     67.88 o 
 -12   6  10      499.70      624.90     68.74 o 
 -11   6  10        0.67        2.86     36.93 o 
 -10   6  10     2796.95     2845.87     94.25 o 
  -9   6  10      647.51      663.84     48.67 o 
  -8   6  10       11.14      -37.88     29.82 o 
  -7   6  10      872.90      844.14     55.35 o 
  -6   6  10     1048.33     1036.92     52.11 o 
  -5   6  10     4231.01     4073.43    151.69 o 
  -4   6  10    10626.84    10994.25    224.57 o 
  -3   6  10     2279.68     2169.90     74.70 o 
  -2   6  10     2661.71     2689.13     57.08 o 
  -1   6  10     8024.10     7908.83    138.56 o 
   0   6  10    13571.19    13478.38    232.17 o 
   1   6  10    28686.55    28408.36    403.75 o 
   2   6  10    10104.24     9916.55    171.70 o 
   3   6  10     5489.32     5696.70    124.76 o 
   4   6  10     4614.29     4383.35     88.32 o 
   5   6  10      570.92      469.55     27.54 o 
   6   6  10     8587.79     3447.96    159.37 o 
   7   6  10      718.58      598.31     30.73 o 
   8   6  10      599.07      494.03     28.98 o 
   9   6  10       13.89       11.20     19.10 o 
  10   6  10     1536.64     1441.24    134.81 o 
  11   6  10       57.00       21.51     27.39 o 
  12   6  10      816.86      714.61     64.59 o 
  13   6  10     1963.02     1879.75    238.41 o 
  14   6  10       27.32      -61.80     44.14 o 
 -11   7  10     1979.11     2175.66     87.52 o 
 -10   7  10      473.83      449.75     47.71 o 
  -9   7  10     3902.44     3876.28    116.87 o 
  -8   7  10     1074.59     1027.63     57.95 o 
  -7   7  10     1346.09     1343.68     64.99 o 
  -6   7  10      828.94      753.66     49.95 o 
  -5   7  10     1102.57      956.17     51.35 o 
  -4   7  10      641.07      592.07     40.10 o 
  -3   7  10     1828.84     1748.52     67.55 o 
  -2   7  10      402.76      461.26     24.69 o 
  -1   7  10     1046.13      915.40     29.82 o 
   0   7  10     2147.64     2205.70     49.75 o 
   1   7  10    14519.38    13427.69    198.73 o 
   2   7  10     4999.09     4614.48     80.54 o 
   3   7  10     1152.05      984.62     34.40 o 
   4   7  10      229.79      137.20     19.42 o 
   5   7  10      104.36      121.42     21.52 o 
   6   7  10     8696.83     8717.12    196.93 o 
   7   7  10    20226.04    19892.15    389.24 o 
   8   7  10     5161.67     5189.57    116.41 o
[truncated: 465,452 more chars]
